# Supplementary material for: Synthesis and direct assay of large macrocycle diversities by combinatorial late-stage modification at picomole scale
Source: Nat Commun. 2022 Jul 2;13:3823. doi: 10.1038/s41467-022-31428-8 (PMC9250534; doi:10.1038/s41467-022-31428-8)
Supplement: Supplementary file 4 — Source Data [file 41467_2022_31428_MOESM4_ESM.xlsx]

## Sheet: Figure 2
Figure 2 Acylation of amines in macrocyclic scaffolds and library generation
Panel d) Yields of 45 tryptophan-containing scaffolds determined by absorption measurement.
Well	Sequence	A280	Concentration of 250x dilution (M)	Concentration of undiluted DMSO solution (M)	µmoles product	% Recovery
C2	X B5 D1 W	0.241	4.38182e-05	0.0109545	2.19091	43.8182
D2	X B4 w D1	0.126	2.29091e-05	0.00572727	1.14545	22.9091
E2	X B4 W D1	0.158	2.87273e-05	0.00718182	1.43636	28.7273
F2	X W B6 D1	0.177	3.21818e-05	0.00804545	1.60909	32.1818
G2	X W D1 B1	0.33	6e-05	0.015	3	60
H2	X B6 D2 W	0.142	2.58182e-05	0.00645455	1.29091	25.8182
A3	X B5 w D2	0.204	3.70909e-05	0.00927273	1.85455	37.0909
B3	X D2 W B3	0.138	2.50909e-05	0.00627273	1.25455	25.0909
C3	X w D2 B1	0.214	3.89091e-05	0.00972727	1.94545	38.9091
D3	X B5 D5 w	0.246	4.47273e-05	0.0111818	2.23636	44.7273
E3	X B2 D5 w	0.22	4e-05	0.01	2	40
F3	X B5 W D5	0.263	4.78182e-05	0.0119545	2.39091	47.8182
G3	X B6 W D5	0.128	2.32727e-05	0.00581818	1.16364	23.2727
H3	X w B3 D5	0.127	2.30909e-05	0.00577273	1.15455	23.0909
A4	X D5 w B3	0.152	2.76364e-05	0.00690909	1.38182	27.6364
B4	X D5 W B2	0.11	2e-05	0.005	1	20
C4	X w D5 B5	0.264	4.8e-05	0.012	2.4	48
D4	X W D5 B1	0.162	2.94545e-05	0.00736364	1.47273	29.4545
E4	X W D5 B4	0.11	2e-05	0.005	1	20
F4	X W D5 B2	0.131	2.38182e-05	0.00595455	1.19091	23.8182
G4	X B1 w D6	0.139	2.52727e-05	0.00631818	1.26364	25.2727
H4	X B4 w D6	0.065	1.18182e-05	0.00295455	0.590909	11.8182
A5	X B2 w D6	0.181	3.29091e-05	0.00822727	1.64545	32.9091
B5	X W B1 D6	0.037	6.72727e-06	0.00168182	0.336364	6.72727
C5	X w B2 D6	0.164	2.98182e-05	0.00745455	1.49091	29.8182
D5	X D6 W B4	0.088	1.6e-05	0.004	0.8	16
E5	X D6 W B2	0.139	2.52727e-05	0.00631818	1.26364	25.2727
F5	X W D6 B4	0.041	7.45455e-06	0.00186364	0.372727	7.45455
G5	X w D6 B6	0.189	3.43636e-05	0.00859091	1.71818	34.3636
H5	X D3 B5 w	0.229	4.16364e-05	0.0104091	2.08182	41.6364
A6	X D3 B3 W	0.081	1.47273e-05	0.00368182	0.736364	14.7273
B6	X B6 D3 w	0.134	2.43636e-05	0.00609091	1.21818	24.3636
C6	X W B6 D3	0.231	4.2e-05	0.0105	2.1	42
D6	X D3 W B3	0.121	2.2e-05	0.0055	1.1	22
E6	X D3 w B6	0.207	3.76364e-05	0.00940909	1.88182	37.6364
F6	X w D3 B3	0.127	2.30909e-05	0.00577273	1.15455	23.0909
G6	X B2 D4 w	0.227	4.12727e-05	0.0103182	2.06364	41.2727
H6	X B5 W D4	0.381	6.92727e-05	0.0173182	3.46364	69.2727
A7	X B2 W D4	0.283	5.14545e-05	0.0128636	2.57273	51.4545
B7	X B6 w D4	0.241	4.38182e-05	0.0109545	2.19091	43.8182
C7	X W B5 D4	0.513	9.32727e-05	0.0233182	4.66364	93.2727
D7	X W B4 D4	0.224	4.07273e-05	0.0101818	2.03636	40.7273
E7	X D4 w B1	0.183	3.32727e-05	0.00831818	1.66364	33.2727
F7	X D4 w B2	0.214	3.89091e-05	0.00972727	1.94545	38.9091
G7	X w D4 B5	0.206	3.74545e-05	0.00936364	1.87273	37.4545

## Sheet: Figure 3a
Figure 3 Screening of macrocyclic compound library against thrombin, hit identification and structure
Panel a) Heat map showing thrombin inhibition for each macrocycle.																		Values are percent residual thrombin activity at 10 µM macrocycle concentration
Library 1a																	Library 1b																	Library 1c
AA1	AA2	AA3	1	2	3	8	9	10	11	12	13	14	15	16	-		AA1	AA2	AA3	1	2	3	8	9	10	11	12	13	14	15	16	-		AA1	AA2	AA3	1	2	3	8	9	10	11	12	13	14	15	16	-
D1	Q	B1	105.787	104.356	106.56	104.62	104.321	100.647	109.119	104.82	104.037	102.247	106.929	109.499	108.142		D1	B1	a	106.77	106.924	99.3133	100.367	99.6826	106.104	107.619	98.8747	104.714	96.3758	103.172	99.8617	101.366		a	D1	B1	109.064	113.726	113.457	116.192	109.663	107.691	113.402	113.455	113.145	109.871	111.153	113.28	115.355
D1	S	B3	108.794	114.037	110.753	114.372	109.782	111.469	110.89	112.862	115.568	108.991	113.1	112.925	115.577		D1	B2	W	98.6496	115.872	107.2	105.624	107.614	104.208	112.109	99.096	112.048	106.479	112.178	111.592	107.064		L	D1	B1	106.46	114.411	109.284	109.409	105.577	107.502	110.056	108.952	112.403	104.314	110.815	110.768	111.924
D1	F	B4	106.933	114.71	107.073	109.429	105.977	108.499	111.795	104.848	111.88	99.5734	112.1	108.389	110.104		D1	B2	y	106.741	114.979	112.474	115.252	109.951	108.421	113.797	113.174	115.701	110.001	113.375	114.281	116.162		v	D1	B1	102.841	108.104	100.434	101.614	99.656	104.488	105.439	99.643	104.766	97.5215	105.611	102.421	103.326
D1	H	B6	105.544	113.964	110.235	110.816	109.16	108.861	111.707	109.457	112.416	105.792	113.747	113.588	116.392		D1	B3	S	103.986	105.851	101.778	103.332	100.81	102.613	105.178	100.488	102.353	99.2038	103.115	103.071	103.512		V	D1	B1	105.587	115.81	108.782	108.625	107.119	107.385	112.509	105.267	111.167	105.594	114.617	110.34	112.471
D1	I	B6	106.989	107.695	102.699	105.434	101.997	104.478	105.473	101.473	106.199	91.0214	104.766	103.501	105.425		D1	B4	y	105.266	100.807	102.798	108.143	101.254	103.685	105.223	103.012	102.375	99.9096	108.72	102.986	106.468		W	D1	B1	101.199	97.8475	106.043	96.3701	99.4574	96.4802	99.1805	93.8907	96.359	91.3789	96.0676	95.8691	97.1775
D1	S	B6	102.326	106.458	101.753	103.338	101.913	102.192	103.758	100.005	102.989	97.5747	103.777	103.537	105.044		D2	B2	I	112.971	112.753	111.559	114.102	109.189	104.624	113.677	109.168	113.158	101.021	112.078	111.823	113.597		y	D1	B1	106.201	109.024	102.802	105.515	103.328	105.444	105.947	104.378	106.522	100.271	105.976	104.272	105.957
D1	V	B6	108.523	113.192	108.369	110.303	106.409	112.666	112.798	105.705	113.769	100.185	112.935	107.867	109.944		D2	B2	y	109.22	113.299	104.589	105.566	105.52	108.588	110.405	105.445	111.027	100.236	110.373	107.4	109.501		f	D1	B3	106.69	106.806	103.097	102.653	101.964	102.053	107.316	102.985	103.936	100.521	105.925	103.047	104.604
D2	I	B1	104.21	108.117	107.382	106.954	103.654	105.121	108.507	106.606	107.805	96.8544	108.604	106.68	114.822		D2	B3	Q	111.412	116.192	110.751	112.114	109.29	111.666	114.755	111.874	119.676	106.851	114.659	113.08	115.198		a	D1	B4	107.784	111.417	109.341	110.651	108.338	105.658	109.136	108.25	109.705	107.043	108.853	111.798	113.167
D2	Y	B1	101.355	106.602	102.781	104.43	97.0783	101.157	98.0488	101.375	105.821	96.4131	104.963	105.138	106.014		D2	B4	f	106.08	113.184	107.993	110.954	109.579	107.675	112.042	109.658	110.185	82.899	112.345	110.746	113.306		F	D1	B4	102.854	111.958	106.748	108.059	104.852	100.231	105.934	109.728	109.797	90.5125	109.056	107.193	112.406
D2	a	B2	113.72	117.089	109.677	111.913	107.702	113.133	117.307	109.862	117.424	108.542	117.708	110.875	118.088		D2	B4	V	108.704	114.017	108.379	110.86	107.416	108.833	112.308	108.425	112.633	102.581	110.825	111.147	111.688		I	D1	B4	110.774	114.834	115.879	109.805	108.19	107.603	113.791	109.436	113.996	102.232	112.306	110.58	114.483
D2	I	B2	109.798	113.295	107.138	110.049	108.148	109.745	115.507	110.859	114.645	94.0704	114.718	111.387	117.364		D2	B5	H	99.1557	107.861	99.7053	101.159	102.127	102.96	105.505	99.4462	105.187	92.9656	105.304	101.891	103.35		Q	D1	B4	110.166	116.646	111.374	113.903	109.777	110.63	113.771	111.942	120.491	109.426	115.074	114.499	115.839
D2	S	B2	107.907	115.288	109.401	110.478	108.695	107.459	113.274	110.146	113.455	105.361	112.681	114.247	113.428		D2	B5	v	106.468	106.637	104.475	105.995	104.612	104.341	108.83	113.58	112.225	98.5757	107.007	103.718	109.351		Y	D1	B4	104.262	106.816	105.038	106.555	103.469	101.956	107.832	117.902	105.426	97.8547	104.272	104.369	108.211
D2	W	B3	105.41	119.589	110.886	115.208	111.429	109.848	121.031	112.189	117.613	109.796	116.257	114.649	110.008		D2	B5	Y	100.33	100.055	99.238	100.592	101.186	96.9489	100.565	99.266	100.97	78.2447	91.9104	100.852	110.083		a	D1	B5	106.662	104.737	106.434	99.075	104.784	109.062	107.443	109.832	105.866	102.51	106.486	105.466	108.99
D2	L	B4	106.476	111.018	107.952	108.74	103.655	104.837	112.799	105.774	120.578	98.25	111.353	112.028	109.591		D2	B5	y	104.265	107.775	101.223	103.709	103.582	104.858	107.232	106.509	104.335	82.3362	105.171	104.654	107.308		I	D1	B5	109.342	114.819	108.003	111.394	106.854	108.33	111.932	110.132	118.064	106.917	112.267	111.445	112.473
D2	F	B5	108.589	112.64	104.275	105.557	102.867	107.546	111.08	103.803	113.718	95.284	111.548	105.338	107.949		D3	B1	F	101.716	109.003	107.121	109.13	107.897	105.96	107.393	108.512	109.49	86.0887	106.88	108.288	109.611		V	D1	B5	103.682	107.162	104.617	106.284	102.915	105.376	106.816	104.06	104.37	100.672	106.015	104.706	106.299
D3	I	B2	105.037	105.137	103.609	103.459	101.993	103.879	104.068	100.344	106.412	73.0463	105.634	103.256	103.523		D3	B1	s	105.725	111.936	111.174	109.253	106.642	99.3207	111.037	106.347	115.552	98.4817	127.124	110.349	110.344		H	D2	B1	105.983	112.479	106.142	108.439	103.402	107.152	109.445	102.853	113.386	95.7789	111.285	108.004	115.575
D3	y	B2	100.572	103.119	102.941	99.2027	101.394	102.467	102.291	102.194	102.871	78.562	102.568	102.314	104.591		D3	B1	v	100.769	107.905	106.58	108.406	105.406	107.787	111.196	104.133	111.703	92.1109	109.364	107.763	107.604		w	D2	B1	103.095	122.15	115.897	118.211	113.594	109.964	121.558	115.234	118.299	109.046	119.53	121.152	115.873
D3	I	B3	106.06	111.555	111.894	110.526	107.095	107.679	107.097	109.735	109.994	87.5878	109.538	111.953	112.392		D3	B1	V	104.209	112.285	110.249	109.537	106.365	108.96	111.341	105.428	111.396	98.0444	110.886	110.184	110.677		L	D2	B5	110.391	115.13	109.925	118.172	107.234	109.446	115.418	109.93	116.515	100.141	115.24	111.008	113.255
D3	v	B3	107.484	110.646	111.099	110.623	107.623	111.235	109.816	108.027	109.993	96.409	109.371	110.253	110.843		D3	B2	F	81.2735	107.792	110.701	98.1879	107.035	79.7972	106.433	81.7891	106.311	56.108	102.999	107.825	110.641		V	D3	B1	104.989	109.138	107.698	107.545	106.503	108.522	107.521	105.815	109.122	104.79	107.681	108.131	108.044
D3	W	B3	106.038	114.193	115.401	114.888	110.461	108.013	115.279	114.452	124.161	101.461	112.634	114.739	112.445		D3	B2	H	101.658	107.434	97.2586	105.461	94.942	114.507	99.6814	93.995	108.702	78.859	110.947	95.5196	107.388		I	D3	B3	104.426	106.038	105.487	106.634	104.056	102.636	104.332	105.149	106.281	102.295	107.416	106.536	107.098
D3	F	B4	95.0625	105.757	104.142	103.475	103.134	98.5351	103.94	102.116	105.32	50.1826	105.058	103.234	105.798		D3	B2	Q	104.499	109.492	107.785	106.151	104.656	101.785	111.637	103.394	105.863	91.379	127.315	106.284	106.805		w	D3	B3	101.171	99.776	94.208	98.2057	96.279	100.036	101.62	95.6278	98.3258	74.0639	96.9093	96.4083	96.5546
D3	y	B4	99.4253	102.62	103.121	100.926	102.335	100.861	101.682	99.7255	102.508	46.3175	102.873	101.804	103.752		D3	B3	f	105.267	97.4865	95.8964	99.5251	97.8978	102.846	98.1455	98.5746	89.2639	77.4306	97.0074	96.5458	99.3561		a	D3	B4	102.024	101.307	102.309	101.479	99.9498	102.448	102.288	100.438	105.643	97.6998	102.606	101.691	103.447
D3	Q	B6	105.235	108.882	99.7171	109.706	98.7454	108.865	102.07	100.904	108.784	72.8403	103.611	98.666	106.355		D3	B3	W	105.035	113.225	108.79	118.042	108.646	104.486	115.481	116.321	111.579	68.7138	109.576	116.702	109.765		H	D3	B5	100.208	101.116	100.524	99.9687	97.6002	101.066	100.545	100.816	102.151	100.048	101.633	101.134	100.162
D3	w	B6	99.1186	100.849	98.1812	101.989	99.8462	96.9793	102.234	98.7043	99.2468	49.6648	98.194	99.8325	100.594		D3	B4	F	98.7895	99.9702	102.255	101.806	100.12	102.178	105.184	97.0061	101.795	66.7667	98.501	99.7353	105.616		L	D3	B5	100.503	99.6963	104.778	103.908	102.915	98.4632	102.919	100.219	104.1	71.5762	101.6	104.856	103.177
D3	y	B6	102.128	110.952	107.744	108.536	106.482	105.59	111.732	109.353	112.379	57.0682	110.415	109.293	111.116		D3	B4	Q	104.132	103.296	104.139	103.237	103.565	104.004	101.124	101.346	111.538	94.4141	99.8412	104.003	103.458		S	D3	B5	105.562	109.637	111.243	109.374	107.218	108.844	110.833	107.075	110.417	99.2176	109.828	111.023	110.556
D4	w	B1	56.1509	99.7233	93.026	96.8266	75.5946	82.8733	102.403	96.2485	99.6295	68.8501	98.3942	86.6666	98.4229		D3	B5	w	91.5994	99.0788	95.4385	102.261	96.8834	99.9904	101.26	94.3107	98.5194	29.8093	97.9435	95.9106	98.8408		s	D3	B5	103.962	106.371	99.6826	108.65	98.6748	110.164	101.882	101.603	107.027	80.3589	106.155	97.5534	106.902
D4	w	B2	102.917	102.785	97.4937	99.758	99.3948	100.795	104.059	96.4409	101.244	90.8246	99.7072	99.545	101.346		D3	B6	Y	95.2805	111.675	106.631	106.008	107.525	103.184	110.726	87.8156	110.888	70.596	108.865	102.934	108.785		a	D4	B1	108.495	112.655	109.857	110.533	104.787	103.258	109.221	112.302	115.276	108.427	111.364	110.615	111.981
D4	f	B3	107.024	109.97	109.26	109.561	107.033	107.592	108.28	108.553	109.18	97.6408	107.429	108.743	110.372		D4	B1	a	101.813	104.826	106.343	106.683	105.459	101.903	104.054	106.223	104.325	102.376	104.106	106.787	107.757		L	D4	B1	105.194	106.254	101.864	104.787	99.4101	114.314	108.083	87.3488	108.111	107.481	102.204	103.118	105.838
D4	a	B5	107.124	108.879	109.772	108.156	106.029	106.795	110.57	106.869	111.022	103.536	109.71	109.505	110.628		D4	B2	S	103.301	105.043	103.764	103.884	101.154	103.376	105.261	102.5	105.606	100.649	106.138	105.508	104.285		y	D4	B1	106.801	111.806	111.438	110.052	107.251	107.825	111.134	105.502	112.553	102.118	112.743	111.159	112.886
D4	L	B5	105.363	106.979	107.753	109.497	105.97	108.715	106.969	106.113	110.725	72.9441	107.85	107.889	109.929		D4	B3	F	106.175	101.205	101.401	105.913	102.125	106.818	104.019	103.069	103.187	97.4087	102.379	103.524	102.533		s	D4	B3	105.603	110.445	110.391	110.672	108.206	106.935	108.861	108.903	110.475	106.453	109.226	110.599	111.66
D4	s	B6	101.722	103.719	106.52	106.262	103.632	99.8463	102.239	105.138	104.542	101.191	102.023	107.71	108.615		D4	B3	f	105.933	103.331	102.027	102.208	102.488	102	104.036	107.909	103.654	98.507	102.918	103.708	105.236		a	D4	B5	104.502	105.882	107.874	107.933	103.952	103.184	107.374	105.57	107.424	104.008	106.654	107.248	109.513
D5	s	B2	107.578	116.587	113.234	115.279	112.634	109.922	115.74	111.49	117.658	110.637	115.417	116.966	112.384		D4	B5	f	106.495	107.425	105.654	109.38	106.754	103.459	107.238	106.763	105.403	80.868	106.677	105.445	107.466		F	D4	B5	105.462	106.387	102.462	106.195	103.658	102.3	105.057	112.883	108.802	101.985	106.738	106.939	107.896
D5	W	B2	95.0014	115.835	110.679	106.983	107.465	100.04	114.311	101.228	114.484	102.486	110.695	112.005	111.246		D4	B5	L	106.963	108.754	107.976	110.2	107.979	106.245	110.867	110.143	110.639	99.4606	107.396	107.291	110.161		H	D4	B5	102.921	107.356	103.971	102.132	99.9815	92.5277	104.999	104.775	107.472	99.4742	106.199	104.003	105.737
D5	f	B3	101.81	99.2601	97.0118	98.3884	99.8509	101.62	99.7865	96.865	101.366	95.3024	97.4329	97.9392	99.4963		D4	B5	V	106.551	108.954	111.818	112.171	107.63	107.29	108.915	109.364	110.037	101.513	108.13	111.055	113.012		v	D4	B5	102.51	105.949	105.83	105.915	103.388	102.939	106.1	104.543	107.532	103.372	107.378	106.609	107.58
D5	L	B3	101.923	114.85	112.913	114.256	112.915	106.328	113.246	112.478	114.267	110.558	112.842	116.692	117.118		D4	B6	V	107.25	109.083	108.768	107.366	107.039	105.315	110.602	113.701	113.853	103.4	111.182	111.136	111.761		w	D4	B5	102.864	102.206	98.5667	99.1096	99.8158	99.2164	103.081	96.3557	100.618	95.1416	99.2421	99.1036	101.605
D5	Q	B3	103.909	100.509	98.3385	99.4327	98.4131	100.579	99.2485	95.2795	99.4384	94.5259	97.5291	99.1118	97.9433		D4	B6	Y	103.898	102.931	101.834	106.742	98.7854	110.879	100.609	99.5022	107.323	91.8256	103.39	100.196	106.178		y	D4	B5	102.749	104.84	108.729	104.09	104.476	106.317	106.441	104.112	105.965	97.5291	107.26	107.848	107.61
D5	s	B3	105.128	100.499	95.5213	96.3675	98.5914	106.467	103.613	94.5545	100.048	92.6288	98.5708	97.1847	98.9555		D5	B1	a	108.743	133.571	121.551	123.292	114.686	107.859	119.983	119.001	123.264	110.721	117.323	117.001	109.593		y	D4	B5	105.527	109.629	108.423	108.023	104.835	102.224	106.969	106.639	108.596	103.741	108.273	109.759	109.721
D5	w	B3	106.656	125.137	114.934	118.523	112.647	107.283	120.479	119.377	118.464	115.135	119.902	119.169	114.251		D5	B1	H	105.578	110.923	108.563	109.694	105.619	100.672	112.66	111.206	110.802	110.823	111.423	110.985	112.904		H	D4	B6	101.418	105.12	109.388	107.543	107.11	103.51	106.401	110.423	107.571	104.814	116.462	110.771	112.397
D5	F	B4	104.86	116.01	109.05	112.815	109.211	111.918	118.595	107.313	119.981	108.034	114.518	113.814	109.285		D5	B2	S	107.413	122.374	116.611	117.674	115.9	112.736	121.346	117.65	121.043	114.979	121.031	122.241	113.649		V	D4	B6	109.19	110.187	105.197	108.548	103.433	119.878	113.665	106.692	110.866	108.709	108.501	105.109	106.773
D5	L	B4	108.366	113.419	94.5972	113.75	93.295	114.741	97.5379	95.4501	113.438	94.1709	110.887	97.3488	112.638		D5	B3	L	107.162	120.035	112.773	112.848	113.25	107.184	117.746	112.054	118.021	110.819	119.015	117.45	109.459		H	D5	B1	101.63	98.9466	97.4922	99.4094	100.934	100.939	99.1429	95.9918	99.263	95.8438	97.7882	100.961	99.1888
D5	I	B5	103.824	118.002	115.056	118.274	115.606	109.205	117.655	114.314	117.306	112.536	117.795	118.984	113.946		D5	B5	F	105.774	110.073	102.963	105.708	103.337	106.006	110.327	104.02	110.173	106.082	109.477	108.698	110.166		L	D5	B1	104.451	100.143	97.9364	98.2944	99.7221	101.327	100.1	95.8693	100.465	95.8732	96.828	100.096	98.864
D6	Q	B2	105.852	108.454	96.1288	111.613	94.8759	121.555	98.6039	97.4001	110.222	96.6949	111.309	97.8471	109.726		D5	B5	H	103.857	108.939	105.862	106.264	104.856	104.977	109.157	104.198	107.991	107.708	108.428	109.49	110.84		V	D5	B1	107.376	111.59	95.0202	116.236	94.2103	116.749	97.5373	95.745	110.155	95.5409	111.599	93.276	111.51
D6	W	B2	105.595	102.926	98.8004	101.003	100.705	101.391	104.744	99.1415	100.165	85.8747	100.846	101.218	102.551		D5	B6	L	102.397	118.345	113.794	116.315	115.533	108.442	117.705	119.08	117.667	114.032	116.798	119.558	110.635		W	D5	B1	104.204	118.131	113.521	114.926	112.519	106.649	117.806	113.658	116.676	113.121	116.822	117.712	113.944
D6	y	B2	103.129	111.582	108.355	108.496	106.683	116.129	111.922	108.591	109.306	101.999	128.719	109.594	110.028		D6	B1	L	104.686	99.9715	98.6968	99.0402	99.441	99.4974	99.9986	100.72	113.479	94.4465	96.973	99.6733	98.3129		Y	D5	B1	100.966	93.8793	95.2129	97.803	97.3336	91.4574	95.7954	94.0118	96.9112	92.3233	96.5016	97.8615	97.2898
D6	V	B3	102.189	98.8529	96.2931	97.2283	97.7513	98.1196	103.191	95.5712	112.237	89.5407	99.1846	96.7558	98.5813		D6	B2	I	104.457	109.361	110.437	111.465	108.602	108.434	111.281	105.556	114.17	104.442	110.865	113.027	110.857		a	D5	B3	105.596	114.193	113.261	113.627	111.153	108.804	113.679	111.822	114.6	109.982	113.023	115.348	113.095
D6	s	B4	103.331	99.2016	99.3219	99.9786	100.896	101.188	98.3245	97.6764	99.764	91.706	97.2429	101.124	98.8886		D6	B2	y	103.738	111.51	112.792	112.529	109.967	105.537	110.511	109.854	112.966	105.278	111.103	114.107	112.471		f	D5	B3	103.878	114.607	109.951	111.899	108.271	97.9943	111.712	111.939	108.421	107.097	111.889	112.497	109.554
D6	V	B4	100.699	100.164	100.352	99.9877	100.818	102.839	102.32	98.7647	101.363	81.4931	99.7469	99.7279	99.997		D6	B3	a	101.309	100.248	98.398	99.1134	100.236	100.583	101.462	100.302	99.1713	91.9729	98.255	99.8729	98.5486		W	D5	B4	105.243	103.952	99.8025	101.756	100.298	102.884	105.418	97.8888	101.484	97.961	100.421	102.533	102.179
D6	W	B4	102.606	115.667	113.871	117.908	110.241	107.687	114.775	115.736	113.566	95.2987	113.558	114.255	113.764		D6	B4	f	107.138	112.304	93.0962	110.099	92.8012	111.744	93.8915	95.3714	110.579	97.0438	106.636	93.2059	110.418		y	D5	B4	101.827	113.963	113.168	114.212	111.13	106.884	112.008	111.649	112.788	109.63	112.47	115.111	111.483
D6	v	B5	99.0178	106.732	109.434	108.854	105.721	105.823	107.092	105.587	109.342	84.8555	105.011	107.915	106.988		D6	B5	f	102.303	95.717	95.0825	100.644	96.5566	101.827	98.8493	96.0329	96.6652	92.253	94.5365	101.654	94.5751		I	D5	B5	99.314	112.672	110.779	110.978	111.199	104.592	114.058	109.759	112.326	106.488	109.58	112.777	110.082
D6	V	B5	104.499	113.675	110.438	108.778	107.433	107.472	111.004	107.52	112.64	98.8993	110.869	108.895	110.913		D6	B5	L	99.3225	116.643	111.547	111.589	108.41	102.873	110.364	109.157	112.715	105.18	107.829	112.558	107.845		s	D5	B5	102.704	116.017	112.893	114.417	111.829	108.831	113.341	111.905	113.712	110.913	113.109	115.959	113.002
D6	y	B5	102.571	110.627	107.768	107.893	106.82	107.338	108.928	106.9	110.112	89.1878	109.46	107.843	108.01		D6	B6	H	101.233	111.78	110.964	110.838	110.387	104.901	112.546	111.457	111.53	96.7982	109.187	111.743	113.2		w	D5	B5	102.918	118.4	116.543	118.189	114.017	108.854	118.265	117.198	115.704	117.792	116.979	119.287	117.529
D6	V	B6	103.788	112.545	110.466	106.898	106.08	104.432	109.782	105.853	111.432	94.9599	110.438	107.265	111.8																			W	D5	B5	102.919	102.007	96.0192	97.5651	97.5671	99.7438	103.192	94.8092	99.2283	95.2069	98.7501	97.6045	98.3609
D6	v	B6	104.333	112.376	111.047	111.209	109.236	108.818	112.786	111.598	112.088	99.3401	110.868	111.986	112.947																			s	D6	B1	102.793	99.2846	99.2645	100.124	99.8748	99.9203	100.728	99.2595	106.79	97.6295	99.912	101.037	102.567
																																		s	D6	B4	104.572	102.423	102.044	99.6038	100.587	103.776	101.519	97.3189	102.045	93.778	100.132	99.5667	99.2161
																																		W	D6	B4	101.475	101.894	95.8749	98.1966	98.219	101.324	103.513	95.8093	99.4711	92.0449	98.8838	98.7548	100.571
																																		f	D6	B5	105.785	109.732	97.0954	111.205	97.4689	110.017	99.7343	97.1621	109.358	97.4179	106.147	97.4678	109.444
																																		H	D6	B5	100.105	98.1053	100.788	101.719	100.448	101.524	102.606	99.5122	100.029	96.72	99.2273	100.396	99.72
																																		S	D6	B5	99.4547	105.81	103.489	107.44	105.372	105.544	106.269	104.204	108.41	97.97	106.071	105.81	106.628
																																		w	D6	B6	102.382	101.141	96.9449	97.2547	97.5154	98.0722	102.801	95.4685	98.9349	89.2739	97.9611	96.4045	100.392

## Sheet: Figure 3b
Figure 3 Screening of macrocyclic compound library against thrombin, hit identification and structure
Panel b) Replica reaction and screen of all macrocycles containing acid 14.
Sequence	Original screen	Repeat screen		Values are % thrombin activity at 10 µM macrocycle concentration
X v B5 D3	-0.322034	-0.567622
X F B5 D3	6.89506	6.53142
X V B5 D3	7.49732	4.73263
X D3 B5 w	29.8093	23.5237
X B2 F D3	33.9794	33.4788
X D3 y B4	46.3175	43.365
X B6 f D3	48.9949	41.9838
X D3 w B6	49.6648	48.6259
X D3 F B4	50.1826	50.0776
X B5 D6 Q	54.8973	55.7173
X D3 B2 F	56.108	56.1746
X D3 y B6	57.0682	48.2976
X B6 L D2	60.0353	43.4397
X B2 W D4	61.4706	68.7638
X B4 D3 V	62.4296	58.2471
X B3 F D3	62.7339	59.8633
X B4 D3 I	64.0469	61.8491
X W B6 D3	65.377	56.1394
X D3 B4 F	66.7667	62.9163
X B6 Y D3	68.6015	63.8321
X D3 B3 W	68.7138	73.2735
X B2 D3 Y	68.783	64.9327
X D4 w B1	68.8501	70.888
X D3 B6 Y	70.596	70.5289
X B6 D3 F	70.6688	68.6022
X L D3 B2	71.5762	61.8947
X I B4 D3	71.9641	66.1931
X D3 Q B6	72.8403	67.3187
X I B2 D3	72.9035	70.1687
X D4 L B5	72.9441	67.0661
X D3 I B2	73.0463	77.0463
X B5 V D2	73.5514	72.5055
X w D3 B3	74.0639	89.3789
X V B4 D3	75.0004	73.4034
X B6 D3 H	76.263	71.6065
X D3 B3 f	77.4306	84.389
X B6 Y D2	77.5444	67.8854
X D2 B5 Y	78.2447	66.2249
X D3 y B2	78.562	75.2171
X D3 B2 H	78.859	71.1363
X B6 D4 Y	79.7336	80.6817
X s D3 B2	80.3589	78.3586
X H B6 D2	80.7554	78.5089
X S B3 D2	80.7836	69.4271
X D4 B5 f	80.868	81.1294
X D6 V B4	81.4931	80.4324
X W B6 D1	81.7178	83.9084
X B5 F D2	81.9397	80.3564
X D2 B5 y	82.3362	75.1304
X D2 B4 f	82.899	76.7442
X F B1 D3	82.9192	83.0143
X B2 D3 S	83.7533	76.5962
X B2 F D4	84.4901	82.7612
X H B3 D6	84.7661	88.0708
X B4 W D1	84.8525	86.5735
X D6 v B5	84.8555	90.4832
X B2 D3 H	84.8928	77.6886
X B5 L D2	85.626	83.1378
X B6 I D1	85.874	81.2099
X D6 W B2	85.8747	90.2114
X B5 D2 I	85.9962	83.0472
X D3 B1 F	86.0887	87.1262
X B5 D6 a	86.1941	89.2418
X B1 D3 f	86.2273	88.2143
X B4 D4 Y	86.6595	89.4535
X B6 H D3	86.9004	82.1804
X y B3 D6	86.9606	89.8865
X B6 D2 W	87.34	88.8783
X Q B3 D6	87.5198	87.9905
X D3 I B3	87.5878	88.801
X B4 D6 S	87.7269	85.3272
X B5 W D4	87.9156	89.2474
X B3 y D3	88.0195	89.2408
C W B2 G	88.5436	94.5795
X B2 D4 w	88.8468	90.9816
X D6 y B5	89.1878	99.2255
X w D6 B6	89.2739	97.2954
X D6 V B3	89.5407	94.741
X B2 L D2	89.9009	84.0081
X B1 D6 H	89.9548	94.0153
X F D1 B4	90.5125	87.1023
X D4 w B2	90.8246	96.7252
X D1 I B6	91.0214	93.616
X B3 D6 H	91.0466	90.0027
C B4 W G	91.0624	100.156
X B3 D3 f	91.127	96.5901
X B3 L D6	91.1611	94.4495
C G W B5	91.1638	99.0345
X I B1 D3	91.2662	90.0702
X B5 D5 f	91.3139	95.8476
X B5 S D5	91.3261	99.5938
X W D1 B1	91.3789	96.1459
X D3 B2 Q	91.379	92.085
C B1 G F	91.5207	96.1437
X B1 D6 Q	91.6606	93.4747
X F B5 D6	91.6921	98.117
X D6 s B4	91.706	91.5194
X D4 B6 Y	91.8256	89.9773
X f B4 D5	91.926	99.3943
X B2 D5 S	91.94	87.3173
X D6 B3 a	91.9729	95.8357
X V B3 D5	92.0044	100.291
X B5 D5 a	92.0243	97.9666
X W D6 B4	92.0449	99.5274
X D3 B1 v	92.1109	95.357
X y B6 D3	92.1391	85.1964
X B2 D3 y	92.1603	94.8048
X D6 B5 f	92.253	95.754
X Y D5 B1	92.3233	96.9874
X B6 D3 w	92.5233	95.7505
X B1 Q D2	92.6205	89.4941
X D5 s B3	92.6288	101.426
X B5 v D5	92.7368	99.8321
X B6 s D5	92.9617	88.485
X D2 B5 H	92.9656	94.6516
C G B1 H	93.0623	95.4391
C B5 v G	93.1453	104.624
X B6 W D5	93.2578	99.7643
X H B5 D1	93.2627	97.8318
C G W B3	93.4277	98.1416
C G s B3	93.6555	99.6665
X s D6 B4	93.778	97.734
X B4 Q D6	93.8171	99.5335
X D2 I B2	94.0704	96.8069
C B5 G V	94.1211	102.178
X B1 w D6	94.1243	97.1813
X B5 W D5	94.1449	101.53
X D5 L B4	94.1709	89.3668
X B1 L D5	94.1763	99.9485
X D3 B4 Q	94.4141	90.1663
X D6 B1 L	94.4465	100.479
X D5 Q B3	94.5259	101.052
X H B2 D2	94.6113	91.518
X L B6 D1	94.7651	97.1685
X D6 V B6	94.9599	99.4527
X w D4 B5	95.1416	100.303
X a B2 D1	95.1569	101.436
X W D5 B2	95.2069	100.256
X f B2 D5	95.2681	101.189
X D2 F B5	95.284	93.3798
X D6 W B4	95.2987	101.393
X D5 f B3	95.3024	100.971
X B5 Q D3	95.3476	96.2253
X B1 s D2	95.3682	91.0045
X B1 D6 a	95.53	81.2743
X V D5 B1	95.5409	93.7413
X B2 Y D2	95.7196	87.7374
X B6 D2 Y	95.7216	93.1727
X H D2 B1	95.7789	95.774
X B2 D5 w	95.7918	101.811
X B4 w D6	95.834	97.303
X H D5 B1	95.8438	99.4407
C H B6 G	95.8601	101.452
X L D5 B1	95.8732	101.554
C B6 G f	96.0631	100.561
X B1 D5 Q	96.1218	98.394
X B3 D1 Y	96.1278	99.466
C B2 H G	96.1803	100.798
X I B5 D1	96.329	96.8432
X B5 S D1	96.3699	100.514
C B1 G L	96.3723	105.066
X D1 B1 a	96.3758	103.737
X B1 S D2	96.3876	89.1928
X D3 v B3	96.409	102.774
X D2 Y B1	96.4131	96.3104
X B2 a D6	96.457	92.664
C F G B2	96.5868	100.25
X S B2 D5	96.6162	90.6319
X D6 Q B2	96.6949	98.4348
X H D6 B2	96.72	98.1173
X B2 H D6	96.767	101.659
X B6 Y D1	96.778	99.7769
X D6 B6 H	96.7982	96.4779
C B2 s G	96.8446	102.391
X D2 I B1	96.8544	90.3894
X B4 D1 S	96.9203	99.8532
X B4 L D4	96.992	93.7065
X D6 B4 f	97.0438	89.3003
X B1 Q D6	97.0699	104.612
X B3 L D4	97.1393	100.892
C B2 V G	97.2534	102.965
X Q B2 D6	97.3736	98.057
X D4 B3 F	97.4087	101.979
X V B1 D3	97.4114	95.6374
X f D6 B2	97.4179	95.6146
X v D1 B1	97.5215	102.301
X y D4 B5	97.5291	99.6623
X D1 S B6	97.5747	98.1826
X s D6 B1	97.6295	99.941
X L B4 D2	97.6394	98.7516
X D4 f B3	97.6408	104.107
C G v B1	97.6744	106.637
X a D3 B4	97.6998	98.745
C G y B5	97.8125	100.98
X Y D1 B4	97.8547	96.9655
X W D5 B4	97.961	104.468
X S D6 B5	97.97	100.821
X D3 B1 V	98.0444	99.671
X w B3 D5	98.1559	102.996
X B6 D1 Q	98.1846	102.391
X D2 L B4	98.25	94.7441
C B1 Y G	98.4638	102.292
X D3 B1 s	98.4817	103.899
X D4 B3 f	98.507	100.133
X B5 D4 L	98.5644	97.5299
X D2 B5 v	98.5757	94.4511
C G I B4	98.8776	101.018
C B1 s G	98.8843	103.57
X D6 V B5	98.8993	103.851
C G L B5	98.9484	104.77
X B3 D4 I	98.9873	100.785
C B4 S G	99.0565	106.885
C B5 G s	99.1427	105.234
X D1 B3 S	99.2038	103.182
X S D3 B5	99.2176	97.5514
X B6 Q D2	99.2796	95.8389
X D6 v B6	99.3401	100.844
C V B2 G	99.37	111.714
X D4 B5 L	99.4606	99.7084
X H D4 B5	99.4742	103.812
X Q B6 D1	99.4946	105.23
X D1 F B4	99.5734	102.395
X B2 D2 Y	99.6938	97.2069
X D1 B4 y	99.9096	100.066
X H D3 B2	100.048	99.8447
X L D2 B5	100.141	95.212
X D1 V B6	100.185	105.05
X D2 B2 y	100.236	101.87
X y D1 B1	100.271	101.985
C G a B4	100.298	106.904
X B4 D4 S	100.385	104.436
X B1 Y D4	100.446	99.4373
X f D1 B3	100.521	105.473
X D4 B2 S	100.649	102.809
X B1 D4 v	100.663	104.055
X V D1 B5	100.672	106.136
X s B4 D1	100.908	103.776
X B5 D4 I	101.017	103.848
X D2 B2 I	101.021	92.1694
X B2 H D3	101.136	99.5457
X D4 s B6	101.191	101.034
X D3 W B3	101.461	109.441
X D4 B5 V	101.513	96.8861
X Q B1 D6	101.695	105.651
X F D4 B2	101.985	103.079
X D6 y B2	101.999	104.518
X y D4 B1	102.118	102.746
X B3 V D1	102.118	107.702
X f B4 D4	102.17	99.3074
X I B2 D6	102.23	101.506
X I D1 B4	102.232	101.63
X D1 Q B1	102.247	105.231
X I D3 B3	102.295	104.878
X D4 B1 a	102.376	102.721
X B2 D3 s	102.399	99.3723
X D5 W B2	102.486	107.438
X a D1 B5	102.51	104.366
X D2 B4 V	102.581	99.9114
X B3 H D1	102.666	108.129
X B6 w D4	102.775	106.224
X B4 D6 f	102.977	109.33
X B3 y D4	103.073	95.8142
C B3 G H	103.087	116.666
X B2 v D2	103.105	104.711
C G f B1	103.171	110.063
X v D4 B5	103.372	104.065
X D4 B6 V	103.4	102.774
X D4 a B5	103.536	106.916
X B5 v D4	103.626	105.825
X B1 D1 y	103.658	108.004
X y D4 B2	103.741	103.62
X B6 Q D4	103.769	104.29
X W B5 D4	103.773	106.821
X B6 F D6	103.788	109.95
X B4 v D2	103.887	96.7987
X B1 D1 Q	103.932	110.68
X a D4 B2	104.008	105.362
X B6 D2 V	104.229	101.945
X L D1 B1	104.314	104.286
X D6 B2 I	104.442	109.69
X B4 s D4	104.499	106.658
X H B4 D4	104.509	103.662
X s B1 D6	104.72	110.382
X B2 H D4	104.772	104.019
X V D3 B1	104.79	106.955
X H D4 B6	104.814	103.914
C f B5 G	104.823	111.068
X B5 H D4	104.824	107.115
X a B1 D3	104.895	103.274
X B2 y D2	104.979	103.786
X W B1 D6	104.998	113.658
X B3 Q D4	105.133	104.591
X D6 B5 L	105.18	108.863
X D6 B2 y	105.278	108.759
X S B5 D1	105.351	110.79
X D2 S B2	105.361	107.432
X B4 w D1	105.59	113.04
X V D1 B1	105.594	109.075
C G L B6	105.684	111.475
X D1 H B6	105.792	107.053
C B3 I G	105.972	113.647
C L G B1	105.975	109.396
X D5 B5 F	106.082	110.72
X B5 w D2	106.323	114.061
X I B3 D4	106.326	106.622
X s D4 B3	106.453	106.363
C B3 G W	106.454	116.39
X D1 B2 W	106.479	115.854
X I D5 B5	106.488	113.058
X H B6 D5	106.513	111.956
X B5 s D4	106.569	109.745
X B3 y D1	106.587	108.941
C G V B1	106.603	114.229
X a B1 D1	106.798	115.47
X D2 B3 Q	106.851	110.112
X I D1 B5	106.917	110.873
X a D1 B4	107.043	109.051
X f D5 B3	107.097	114.865
X w B2 D6	107.115	113.143
X B5 D1 W	107.115	115.859
C y B3 G	107.13	114.441
C B4 V G	107.272	115.472
C B2 S G	107.288	116.236
X B6 D2 L	107.306	102.826
X B2 w D6	107.39	117.904
X B6 D4 s	107.416	108.924
X L D4 B1	107.481	100.948
X s B2 D1	107.685	110.32
X D5 B5 H	107.708	105.831
C B2 f G	107.775	114.61
X B1 s D1	107.795	114.347
X W B4 D4	108.003	112.02
X D5 F B4	108.034	116.702
X B1 D1 v	108.116	109.908
C B1 S G	108.148	119.07
C G B2 a	108.392	118.852
X a D4 B1	108.427	109.848
X D2 a B2	108.542	109.529
X V D4 B6	108.709	101.862
C B3 G L	108.76	117.758
X D1 S B3	108.991	112.543
X w D2 B1	109.046	114.361
C B5 G H	109.261	114.195
C G B6 L	109.272	114.79
C W G B4	109.279	120.252
C G F B2	109.307	115.237
X Q D1 B4	109.426	113.591
X B6 D5 Q	109.427	121.623
C B2 G w	109.472	115.282
C B4 a G	109.496	114.026
C G S B1	109.511	114.555
X y D5 B4	109.63	115.22
X D2 W B3	109.796	120.207
X a D1 B1	109.871	111.265
C B2 G I	109.979	114.677
X a D5 B3	109.982	116.159
X D1 B2 y	110.001	114.274
C G Y B1	110.275	115.595
X V B1 D5	110.277	121.937
X V B6 D5	110.329	118.666
X D5 L B3	110.558	115.451
X s B3 D5	110.617	113.642
X D5 s B2	110.637	118.823
X D5 B1 a	110.721	121.094
X D5 B3 L	110.819	119.701
X D5 B1 H	110.823	107.703
X s D5 B5	110.913	117.115
C G B3 S	111.04	118.763
C v G B5	111.082	111.791
X B5 D5 w	112.01	122.29
X B5 V D5	112.145	117.541
X B6 D5 F	112.382	118.44
X Q B5 D5	112.385	117.553
C B2 G s	112.414	112.255
C G B5 W	112.53	118.186
X D5 I B5	112.536	120.553
X v B1 D5	112.803	120.725
C B1 W G	112.96	121.375
X W D5 B1	113.121	119.369
X D5 B6 L	114.032	116.766
X D5 B2 S	114.979	123.988
X D5 w B3	115.135	124.619
X B6 D5 y	115.866	121.122
X w D5 B5	117.792	120.107

## Sheet: Figure 3c-d
Figure 3 Screening of macrocyclic compound library against thrombin, hit identification and structure
Panel c) Chemical structures and activities of top three hits M1 to M3. Mean values and SDs of three independent measurements are shown.
	M1			M2			M3
Log [Macrocycle] M	Replicate 1	Replicate 2	Replicate 3	Replicate 1	Replicate 2	Replicate 3	Replicate 1	Replicate 2	Replicate 3			IC50 (nM)
-4.57403	-0.054287	1.06164	-0.42031	3.48903	3.7957	4.36187	-0.0344014	0.499484	0.739052			Replicate 1	Replicate 2	Replicate 3	Average	SD
-4.87506	0.156225	0.694443	0.775715	4.91484	4.85363	5.43995	0.655617	1.48462	1.00748		M1	59	56	58	58	2
-5.17609	0.799	0.767495	1.78048	6.70174	6.53987	7.11236	2.22167	4.97209	2.40269		M2	270	179	193	214	49
-5.47712	1.89891	2.06136	1.86037	9.88475	8.4292	9.60345	4.84408	4.8983	5.2785		M3	170	160	150	160	10
-5.77815	3.85367	4.06986	4.62783	16.2512	13.3408	13.5604	9.3748	9.68156	9.69565
-6.07918	7.26198	6.86958	7.71898	26.3496	21.403	21.247	17.4918	15.4466	16.3094
-6.38021	13.7227	12.9933	13.6219	42.4941	32.7676	34.7713	29.3658	28.0882	27.8398			Ki (nM)
-6.68124	22.6867	21.8112	22.5657	58.0007	47.2483	49.8338	45.1515	42.3107	41.8478			Replicate 1	Replicate 2	Replicate 3	Average	SD
-6.98227	35.4667	35.6117	37.0999	71.7891	63.9589	65.4853	60.5107	58.8389	57.9091		M1	45	43	45	44	1
-7.2833	54.7057	53.0803	53.5314	83.5601	77.4768	79.849	75.0869	75.2579	74.4344		M2	210	138	149	164.996	38
-7.58433	68.6628	65.3039	67.8349	92.6807	85.4132	86.8388	85.8071	81.9125	83.5765		M3	134	121	119	125	8
-7.88536	81.6573	81.7548	83.6237	94.975	91.9623	93.5087	92.3743	87.1834	91.3879
-8.18639	91.6216	89.3006	88.0581	99.2432	93.9836	94.0999	97.729	93.2636	94.5683
-8.48742	94.722	92.6257	94.3881	98.9196	96.8895	97.5744	97.4622	94.3727	96.0597
-8.78845	97.9717	96.8615	96.6239	99.4561	97.4218	98.3985	98.2615	97.3216	97.0818
-9.08948	99.1888	98.3058	98.8547	100.072	100.147	99.3729	98.8403	98.0404	98.2075
-9.39051	99.8614	99.1275	103.45	100.676	100.096	99.6808	99.9006	97.1544	99.1259
-9.69154	100.652	100.05	99.6183	100.553	99.5986	99.7778	93.5714	99.3853	99.3513
				Values are % thrombin activity
Panel d) Chromatographic separation acylation reaction yielding M1 and M2 and analysis of fractions for thrombin inhibiting species.
	M1			M2
	HPLC Fraction	% Residual Activity		HPLC Fraction	% Residual Activity
	1	0.232905		1	2.03513
	2	38.4313		2	25.3325
	3	85.7863		3	92.493
	4	96.9277		4	97.699
	5	101.105		5	88.6168
	6	96.2996		6	98.539
	7	91.8802		7	99.5322
	8	76.3971		8	98.5229
	9	43.429		9	95.1694
	10	78.246		10	96.6704
	11	73.9692		11	59.4474
	12	57.4451		12	58.4277
	13	2.57922		13	89.9544
	14	5.61435		14	83.9031
	15	69.8712		15	6.66867
	16	66.2049		16	79.9201
	17	61.7718		17	82.2376
	18	82.4301		18	86.8886
	19	83.5015		19	94.8515
	20	90.0657		20	98.2697
			Values are % thrombin activity

## Sheet: Figure 4a
Figure 4 Screen against MDM2 and hit characterization
Panel a) 192 macrocycle scaffolds were combinatorially acylated with 104 carboxylic acids, and the products screened for displacing a p53-based fluorescent peptide from human MDM2. Final macrocycle concentrations were 10 uM.
Values are fraction fluorescent probe displaced at 10 µM macrocycle concentration
Mpa	AA1	AA2	AA3	No Acid	A1	A2	A3	A4	A5	A6	A7	A8	A9	A10	A11	A12	A13	A14	A15	A16	A17	A18	A19	A20	A21	A22	A23	A24	A25	A26	A27	A28	A29	A30	A31	A32	A33	A34	A35	A36	A37	A38	A39	A40	A41	A42	A43	A44	A45
X	B1	D3	F	0.0174902	-0.00504791	0.086165	0.08125	-0.0621736	0.03125	-0.00392175	0.0254777	-0.0297409	-0.0026005	0.0153495	0.0478215	0.034965	0.119885	0.0819189	-0.0337449	-0.048951	0.118012	0.0931677	0.116883	0.324675	0.227783	0.0911079	0.0287308	0.0569106	0.219512	0.0638913	-0.02456	-0.0946953	0.0390079	-0.00504791	0.167492	0.0365667	0.146048	0.0444772	0.108535	-0.0684019	0.0281768	0.0665289	0.086165	-0.053866	0.0237135	0.0509554	-0.0425915	0.0112196	0.109677
X	B1	D3	W	0.107491	-0.00504791	0.0380684	0.08125	0.0351247	0.05625	0.277881	0.0509554	0.132423	0.060062	0.236206	0.1	0.118881	0.195594	0.168667	0.024087	0.0629371	0.267081	-0.00621118	0.142857	0.454545	0.255118	0.0637728	0.122725	0.0894309	0.219512	0.093375	0.122859	0.0724337	0.0724337	0.0856331	0.167492	0.0584629	0.0803591	0.279354	0.129887	0.0281768	0.0281768	0.0195618	0.0621167	0.0495733	0.0237135	0.0509554	0.118842	0.0112196	0.083871
X	B1	D5	F	-0.0115607	0.0751445	0.00977995	-0.0146699	0.0462428	-0.0635697	0.0342298	-0.0146699	0.017341	0.104046	0.0963855	0.0342298	0.0751445	-0.0240964	0.190751	0.017341	0.0751445	0.132948	0.190751	0.0751445	0.017341	-0.0115607	0.190751	0.017341	0.017341	0.16185	-0.0115607	0.0462428	0.0462428	0.0462428	0.33526	0.104046	0.0831296	0.156479	0.107579	0.180929	0.0586797	0.0831296	0.0586797	0.00977995	0.0831296	-0.0391198	0.00977995	-0.0635697	-0.0635697	-0.0146699
X	B1	D5	W	0.0474905	0.11586	0.0380684	0.10625	0.0999903	0.00625	0.0900124	0.0509554	0.132423	0.154056	0.162587	-0.0043569	0.034965	-0.0693871	0.28433	-0.0626608	0.00699301	0.167702	-0.0310559	0.220779	0.298701	0.227783	0.0911079	-0.0339318	0.0243902	0.219512	-0.0540437	0.0344075	-0.0612695	0.172711	0.0554061	0.167492	0.0584629	0.0146705	0.0444772	0.15124	0.124756	0.00403216	0.183947	0.0380684	0.101293	-0.0280062	0.152866	0.172653	0.0381252	0.23871
X	B1	D6	F	-0.0982659	-0.0693642	-0.0391198	-0.136919	-0.0115607	-0.0635697	0.0586797	-0.0635697	0.0751445	0.017341	0.216867	-0.0391198	0.0462428	-0.064257	-0.0115607	0.017341	0.0751445	0.0751445	0.017341	0.248555	0.017341	-0.0115607	0.16185	0.0462428	0.0751445	0.017341	-0.0404624	0.017341	0.017341	-0.0404624	-0.0693642	0.017341	0.00977995	0.205379	0.107579	0.107579	0.0831296	0.00977995	0.00977995	0.0342298	0.0586797	-0.0391198	0.156479	-0.0391198	-0.0635697	-0.0391198
X	B1	D6	W	0.0474905	-0.0655019	0.0621167	-0.06875	-0.0297409	0.08125	0.113496	0.101911	0.0675575	0.216718	0.0153495	0.0217323	0.034965	-0.0693871	0.0819189	0.024087	0.0629371	0.118012	0.0931677	0.012987	0.142857	0.227783	0.0637728	0.060062	0.0569106	0.252033	0.0638913	0.122859	0.00558211	0.10586	0.0554061	0.137491	-0.029122	0.36501	0.129887	0.0658297	-0.0201125	0.0281768	0.0665289	0.086165	-0.00214637	-0.00214637	0.203822	0.0112196	0.0112196	0.109677
X	B1	D7	F	0.0474905	-0.0957289	0.15831	-0.04375	-0.191905	0.03125	0.0900124	0.0254777	0.132423	0.154056	-0.0950786	-0.108714	0.034965	0.00632169	0.110835	-0.0626608	-0.020979	0.192547	0.0434783	0.038961	0.272727	0.145778	0.0637728	0.216718	-0.0406504	0.121951	-0.113011	0.0638913	-0.128121	-0.128121	-0.00504791	0.0474905	0.0146705	0.146048	0.0231247	0.0658297	-0.0442572	0.0281768	0.0665289	0.0621167	-0.105586	-0.053866	0.101911	-0.015686	-0.0425915	-0.0967742
X	B1	D7	W	0.0774908	-0.00504791	0.0380684	0.05625	-0.0946064	0.15625	0.0900124	0.0254777	0.0999903	0.122725	0.0153495	0.0739108	0.00699301	0.119885	0.110835	0.110835	0.034965	0.0434783	0.142857	0.116883	0.298701	0.118443	0.227783	-0.065263	-0.0406504	0.0894309	0.00492378	0.0638913	-0.0278437	0.10586	0.0554061	0.317493	0.0146705	0.255529	0.129887	0.0871821	0.100611	0.0281768	0.0900124	0.0380684	0.0754332	0.0495733	0.127389	0.0112196	0.0919364	0.0580645
X	B1	F	D3	-0.132511	0.0251791	0.086165	-0.01875	0.00269192	0.05625	0.13698	0	0.0351247	-0.0339318	0.162587	-0.0826246	0.0909091	0.119885	0.0819189	0.024087	0.034965	0.068323	0.0186335	0.116883	0.194805	0.227783	0.145778	-0.065263	0.0243902	0.0894309	-0.02456	0.122859	0.00558211	-0.0278437	0.0251791	0.0774908	0.0146705	0.0803591	0.0658297	0.0658297	0.100611	-0.0442572	0.0900124	0.0140202	-0.053866	0.0237135	0.127389	0.0381252	-0.015686	0.0580645
X	B1	F	D5	0.0174902	-0.00504791	-0.0100281	-0.09375	-0.0297409	0.10625	0.0665289	-0.0254777	-0.0297409	-0.159257	0.0521589	-0.134803	0.00699301	0.0441761	0.110835	-0.00482896	-0.048951	0.0931677	0.0931677	0.116883	0.272727	0.282454	-0.0182325	-0.0339318	-0.00813008	0.121951	0.00492378	0.0344075	-0.0278437	-0.0278437	0.0856331	0.0774908	-0.029122	0.124152	0.0871821	0.0871821	0.0281768	-0.0201125	0.0900124	0.0140202	0.0754332	0.0495733	-0.0254777	0.0919364	-0.015686	-0.0451613
X	B1	F	D6	-0.0425104	-0.00504791	0.0140202	-0.01875	-0.0297409	0.03125	0.0665289	0	0.0999903	-0.0339318	0.0521589	-0.0826246	0.0629371	0.0441761	0.0819189	-0.0337449	0.00699301	0.118012	0.118012	0.116883	0.194805	0.337124	0.0637728	0.060062	-0.0731707	0.0894309	-0.142495	0.0638913	-0.0612695	-0.0946953	-0.00504791	0.107491	-0.0510182	0.102255	0.0231247	0.15124	0.0281768	0.00403216	0.183947	0.0621167	-0.0280062	-0.053866	0	-0.015686	0.0381252	0.0322581
X	B1	F	D7	-0.0425104	-0.00504791	-0.0340764	-0.01875	0.0999903	0.08125	0.0665289	0.0509554	0.00269192	0.060062	-0.0582692	-0.0826246	-0.048951	0.00632169	0.0530029	-0.0626608	0.0629371	0.0186335	0.118012	0.038961	0.142857	0.282454	0.0911079	0.060062	-0.170732	0.0243902	0.00492378	0.122859	-0.0946953	-0.0278437	0.11586	0.137491	-0.0729144	0.211736	0.0444772	0.129887	0.00403216	0.0523215	0.0665289	0.110213	0.0237135	-0.00214637	0.152866	-0.0425915	0.0112196	0.083871
X	B1	W	D3	0.107491	0.11586	0.134262	0.23125	0.294587	0.10625	0.183947	0.101911	0.262154	0.279381	0.346634	0.178268	0.0909091	0.00632169	0.28433	0.226499	0.342657	0.242236	0.242236	0.246753	0.402597	0.282454	0.227783	0.0287308	0.0894309	0.219512	0.122859	0.21131	0.206137	0.172711	0.206541	0.107491	0.255529	0.18984	0.236649	0.279354	0.124756	-0.0201125	0.160463	0.0621167	0.127153	0.153013	0.254777	0.118842	-0.015686	0.212903
X	B1	W	D5	0.167492	0.0856331	0.086165	0.13125	-0.0297409	0.15625	0.0665289	0	0.0675575	0.060062	0.273015	0.152178	0.230769	0.157739	0.110835	0.0530029	0.146853	0.167702	0.0931677	0.168831	0.220779	0.364459	0.145778	0.060062	0.0569106	0.154472	0.0344075	0.0638913	0.0390079	0.0390079	0.11586	0.0774908	0.0803591	0.124152	0.129887	0.108535	0.0764662	0.0764662	0.13698	0.15831	0.0237135	0.0495733	0.280255	0.118842	-0.0425915	0.187097
X	B1	W	D6	0.0474905	0.0554061	0.086165	0.10625	0.0675575	0.13125	0.183947	0.127389	0.229721	0.185387	0.125778	0.0478215	0.174825	0.0820305	0.197583	0.024087	0.118881	0.217391	0.31677	0.116883	0.168831	0.501134	0.200448	0.185387	-0.00813008	0.252033	0.0638913	0.122859	0.172711	0.139285	0.146087	0.137491	0.0584629	0.0584629	0.0444772	0.129887	0.0523215	-0.0684019	0.160463	0.15831	0.0495733	0.101293	0.229299	0.0919364	0.0919364	0.0322581
X	B1	W	D7	0.167492	0.0251791	0.086165	0.23125	0.164856	0.23125	0.160463	0.152866	0.229721	0.122725	0.199396	0.0739108	0.202797	0.119885	0.139751	0.0819189	0.034965	0.167702	0.217391	0.0909091	0.376623	0.419129	0.337124	0.060062	-0.0731707	0.284553	0.0638913	0.181826	0.0724337	0.0724337	0.146087	0.197492	0.102255	0.211736	0.129887	0.108535	0.100611	0.0523215	0.20743	0.15831	0.101293	0.0237135	0.0509554	0.172653	0.199559	0.109677
X	B2	D3	F	-0.0125101	-0.00504791	0.0380684	-0.01875	-0.0946064	0.00625	0.113496	-0.0509554	0.0351247	0.122725	-0.0582692	-0.0565354	0.118881	-0.145096	-0.00482896	0.0530029	0.00699301	-0.0559006	0.068323	-0.038961	0.220779	0.145778	0.0911079	-0.0339318	0.0569106	0.0243902	-0.02456	0.0344075	-0.0612695	0.0724337	0.0856331	0.107491	0.0365667	0.167944	-0.0409327	0.108535	0.00403216	0.0523215	-0.0743724	0.0621167	-0.0280062	-0.053866	0	-0.0964027	0.0650308	0.00645161
X	B2	D3	W	0.0474905	0.11586	0.0140202	-0.09375	-0.0297409	0.10625	0.277881	0.178344	0.0999903	0.279381	0.0889682	-0.0826246	0.0629371	-0.0693871	0.226499	0.024087	0.118881	0.217391	0.142857	0.142857	0.194805	0.337124	0.145778	-0.159257	-0.00813008	0.186992	0.152342	0.270277	0.0390079	0.0724337	0.297222	0.227492	-0.00722575	0.18984	0.0871821	0.343412	0.0764662	0.0523215	0.113496	0.15831	0.101293	0.0754332	0.0509554	0.0381252	0.118842	0.0322581
X	B2	D5	F	0.017341	0.017341	0.0342298	-0.0635697	-0.0982659	-0.0146699	-0.0146699	-0.0635697	-0.0404624	-0.0115607	0.136546	-0.0391198	0.0751445	-0.064257	0.16185	0.017341	0.132948	0.104046	-0.0982659	0.0751445	0.104046	0.132948	0.190751	0.0462428	0.017341	0.16185	-0.0404624	-0.0404624	-0.0115607	0.017341	0.0751445	0.0462428	0.107579	0.156479	-0.112469	0.0342298	-0.0635697	-0.0146699	0.0342298	-0.0635697	-0.0146699	0.00977995	0.0831296	-0.0146699	-0.0880196	-0.0146699
X	B2	D5	W	-0.0125101	0.0856331	-0.0100281	0.03125	0.00269192	0.08125	0.0430453	-0.0509554	0.0999903	0.154056	0.0521589	-0.0043569	-0.020979	-0.107242	0.110835	-0.0626608	-0.020979	0.068323	0.192547	0.0649351	0.324675	0.118443	0.118443	-0.127926	-0.0406504	0.0894309	0.00492378	0.00492378	-0.0612695	0.0390079	0.0856331	0.0474905	-0.029122	0.146048	0.0658297	0.0658297	0.0523215	-0.0201125	0.0195618	-0.0340764	-0.131446	0.0237135	0.0254777	-0.015686	0.0650308	0.0580645
X	B2	D6	F	-0.0404624	-0.0693642	0.00977995	0.0586797	-0.0115607	-0.0146699	0.00977995	0.0342298	0.017341	-0.0115607	-0.0240964	-0.0146699	0.0462428	-0.144578	0.132948	-0.0982659	0.219653	0.132948	0.0751445	0.132948	0.0751445	0.017341	0.104046	0.104046	0.0751445	0.017341	-0.0115607	-0.0115607	0.017341	0.104046	0.0751445	0.132948	0.107579	0.132029	0.0831296	0.107579	0.00977995	0.0586797	0.0342298	-0.0146699	-0.0391198	0.00977995	0.00977995	0.00977995	-0.0391198	-0.0391198
X	B2	D6	W	-0.0725107	-0.0655019	0.086165	0.03125	0.164856	0.05625	0.113496	0.0254777	0.0999903	0.0913933	0.125778	0.0217323	0.0629371	-0.0315327	0.168667	0.0530029	-0.020979	0.0931677	0.0931677	0.0649351	0.220779	0.200448	0.0911079	-0.0339318	0.121951	0.219512	0.0638913	0.122859	0.0390079	0.172711	0.176314	0.347493	0.0803591	0.299321	0.0444772	0.172592	0.124756	-0.0201125	0.0900124	0.182358	0.0754332	0.101293	0.127389	0.145748	-0.015686	0.16129
X	B2	D7	F	0.0474905	-0.0655019	-0.0340764	0.03125	-0.0621736	0.05625	-0.00392175	0.0254777	0.0999903	0.0913933	-0.0214599	-0.0304461	0.0629371	-0.0315327	-0.00482896	-0.0337449	-0.020979	0.0186335	0.0931677	0.012987	0.194805	0.0911079	0.0364377	-0.0339318	-0.0406504	0.0243902	-0.0540437	0.093375	0.00558211	0.10586	0.206541	0.0474905	-0.00722575	0.211736	0.0231247	0.15124	0.00403216	-0.0684019	0.0195618	0.0621167	0.0237135	-0.00214637	-0.0254777	-0.0694971	0.0381252	0.00645161
X	B2	D7	W	0.0174902	-0.00504791	0.0621167	0.10625	0.0999903	0.00625	0.0900124	0.101911	0.0675575	0.279381	0.125778	-0.0304461	0.118881	-0.0315327	0.168667	0.0530029	0.0909091	0.142857	0.118012	0.012987	0.246753	0.118443	0.145778	0.060062	-0.00813008	0.154472	0.00492378	0.00492378	-0.0278437	0.139285	0.0856331	0.0474905	0.0365667	0.18984	0.0658297	0.108535	0.0281768	0.0523215	0.0900124	0.086165	-0.00214637	0.127153	0.203822	-0.015686	0.0381252	-0.0193548
X	B2	F	D3	0.0774908	-0.00504791	-0.0340764	0.00625	-0.0621736	0.00625	0.113496	0.0764331	0.00269192	0.154056	-0.0214599	-0.0304461	0.0629371	-0.107242	0.024087	-0.0337449	0.034965	0.0186335	0.0186335	0.0649351	0.272727	0.145778	0.00910259	-0.0965943	-0.00813008	0.0569106	-0.02456	-0.0540437	-0.0946953	0.139285	0.0251791	0.0474905	-0.029122	0.18984	0.00177225	0.0871821	0.124756	-0.0201125	0.0665289	-0.0100281	-0.053866	-0.0280062	0	-0.015686	0.0381252	0.00645161
X	B2	F	D5	0.0174902	0.0251791	-0.0340764	0.03125	0.00269192	-0.04375	0.13698	0	0.00269192	0.122725	-0.0950786	-0.0304461	0.00699301	-0.0693871	0.139751	-0.0337449	-0.104895	0.068323	0.192547	-0.012987	0.220779	0.337124	0.0637728	-0.0339318	-0.105691	0.0894309	-0.02456	0.00492378	-0.194973	0.10586	0.0554061	0.0774908	0.0365667	0.167944	0.0231247	0.129887	-0.0201125	-0.0442572	0.0195618	0.086165	0.0237135	0.0237135	0.127389	-0.0425915	0.0381252	0.16129
X	B2	F	D6	-0.0125101	0.0251791	-0.0340764	0.00625	0.0675575	0.00625	0.113496	-0.0254777	0.0351247	-0.0339318	0.0889682	-0.0304461	-0.0769231	0.00632169	0.0819189	0.0530029	0.034965	0.0186335	0.118012	0.012987	0.116883	0.282454	-0.0182325	-0.0339318	-0.105691	-0.170732	-0.02456	-0.0540437	-0.0278437	0.0724337	0.0856331	0.107491	0.0146705	0.124152	0.0871821	0.0658297	0.00403216	-0.0201125	0.0430453	0.110213	-0.053866	-0.0280062	0.152866	0.0381252	-0.015686	0.083871
X	B2	F	D7	-0.0125101	-0.00504791	0.086165	0.00625	0.00269192	-0.01875	0.0900124	0.0254777	-0.0297409	0.0287308	0.0153495	-0.0826246	0.034965	-0.107242	0.0819189	0.0530029	0.00699301	0.068323	0.0931677	0.0649351	0.116883	0.145778	-0.0182325	-0.0339318	0.0569106	-0.0731707	-0.02456	0.00492378	-0.0612695	0.139285	-0.00504791	0.107491	0.0584629	0.146048	0.0231247	0.00177225	0.00403216	-0.0442572	0.0195618	0.0621167	-0.0280062	-0.0280062	0.0764331	-0.0425915	-0.0425915	0.083871
X	B2	W	D3	0.137491	-0.00504791	0.0380684	0.13125	0.0351247	0.10625	0.0900124	0.101911	-0.0621736	0.0287308	0.0521589	0.0217323	0.034965	-0.0315327	0.255415	0.0530029	-0.048951	0.118012	0.0931677	0.0909091	0.220779	0.173113	0.0911079	0.0913933	-0.0406504	0.186992	0.122859	0.0344075	-0.0946953	0.206137	0.0251791	0.137491	-0.029122	0.124152	0.0871821	0.15124	0.1489	0.0523215	0.160463	0.086165	-0.00214637	0.0237135	0.433121	-0.015686	0.0650308	0.135484
X	B2	W	D5	0.167492	0.0251791	-0.0340764	0.00625	0.00269192	0.13125	0.183947	0.0509554	0.0351247	-0.0026005	0.125778	0.126089	0.0909091	0.0441761	0.110835	0.024087	0.174825	0.267081	0.192547	0.116883	0.142857	0.282454	0.173113	-0.0339318	0.0243902	0.186992	0.0344075	0.181826	-0.0612695	0.10586	0.176314	0.167492	0.0584629	0.146048	0.108535	0.129887	0.0281768	0.00403216	0.0665289	0.0621167	-0.0280062	0.0237135	0.356688	0.0381252	0.145748	0.135484
X	B2	W	D6	0.0174902	-0.0957289	0.0140202	0.00625	0.0675575	0.10625	0.13698	-0.0764331	0.132423	0.154056	-0.0214599	0.1	0.0909091	-0.0315327	0.139751	0.168667	0.0629371	0.0931677	0.0186335	0.0649351	0.142857	0.0911079	0.118443	-0.0026005	0.0569106	0.0243902	0.0344075	0.00492378	-0.0612695	0.0390079	0.0554061	-0.0125101	0.0365667	0.0584629	0.0444772	0.0658297	-0.0201125	-0.0201125	0.113496	0.0621167	0.0495733	-0.00214637	0.127389	0.0381252	0.145748	0.083871
X	B2	W	D7	0.0474905	0.0251791	0.086165	0.05625	-0.0621736	0.15625	0.160463	0.0254777	0.132423	0.060062	0.0521589	0.1	0.118881	-0.0693871	0.226499	0.110835	0.146853	0.118012	0.068323	0.116883	0.168831	0.0911079	0.0364377	-0.0965943	0.0569106	0.0569106	0.0638913	0.093375	0.00558211	0.0724337	0.146087	0.0774908	0.0146705	0.167944	0.0658297	0.0871821	0.0764662	0.00403216	0.0900124	0.110213	-0.0280062	0.127153	0.0764331	0.0112196	0.118842	0.135484
X	B4	D3	F	-0.0125101	-0.00504791	-0.0100281	-0.04375	-0.0621736	0.10625	0.230914	0	0.0351247	0.060062	0.0521589	-0.134803	0.118881	-0.145096	0.139751	0.139751	0.00699301	-0.00621118	0.217391	-0.012987	0.246753	0.145778	0.0911079	0.060062	0.0569106	0.0894309	-0.02456	0.152342	-0.0612695	0.306414	0.206541	0.167492	0.0146705	0.146048	0.129887	0.129887	0.0523215	0.0281768	0.0195618	0.15831	0.101293	0.0495733	0.0254777	-0.015686	0.0112196	0.0322581
X	B4	D3	W	0.137491	0.41813	0.134262	0.03125	0.164856	0.10625	0.442266	0.0764331	0.0351247	0.24805	0.346634	-0.0304461	0.174825	0.0441761	0.631322	0.168667	0.174825	0.267081	0.36646	0.324675	0.298701	0.446464	0.200448	0.0287308	0.219512	0.609756	0.21131	0.535631	0.00558211	0.473543	0.478584	0.617496	0.0146705	0.18984	0.236649	0.642346	0.173045	0.124756	0.442266	0.446889	0.385751	0.204732	0.254777	0.145748	0.0650308	0.0580645
X	B4	D5	F	-0.0115607	-0.0115607	0.0831296	0.0586797	0.017341	-0.0635697	0.0831296	-0.0635697	-0.0115607	0.0462428	-0.064257	-0.0391198	0.0751445	-0.0240964	-0.0115607	0.0751445	0.0462428	0.190751	0.0462428	0.104046	0.0462428	0.104046	0.277457	0.017341	0.0751445	0.017341	-0.0115607	0.0751445	0.017341	0.017341	0.104046	0.104046	-0.0635697	0.107579	-0.0146699	0.156479	0.0342298	0.0342298	0.00977995	-0.0635697	-0.0146699	0.0342298	-0.0391198	-0.0146699	-0.0391198	-0.0391198
X	B4	D5	W	0.0474905	-0.0957289	-0.082173	0.00625	-0.0946064	0.05625	0.0430453	0.0509554	0.00269192	0.279381	-0.0582692	-0.0304461	0.0909091	0.0441761	0.110835	0.110835	0.0629371	0.118012	0.142857	-0.012987	0.194805	0.118443	0.0911079	-0.0965943	-0.00813008	0.0243902	0.0344075	0.0638913	-0.0278437	0.139285	0.0856331	0.107491	-0.00722575	0.0584629	0.0444772	0.0658297	-0.0201125	0.0523215	0.0430453	0.086165	-0.00214637	-0.0280062	0.0509554	-0.0425915	0.118842	0.0322581
X	B4	D6	F	0.0462428	-0.0115607	-0.0391198	-0.0146699	0.017341	0.00977995	0.132029	-0.0880196	-0.0115607	-0.0404624	1.02008	-0.0880196	-0.0404624	-0.104418	0.248555	0.0462428	-0.0115607	-0.0404624	0.017341	0.16185	0.104046	-0.0115607	0.190751	0.104046	0.104046	0.0462428	0.017341	0.0462428	0.0751445	-0.0693642	0.0462428	0.132948	0.0342298	0.0342298	0.0586797	0.0831296	-0.0391198	0.00977995	0.00977995	0.0831296	0.0586797	0.0586797	0.0586797	-0.0635697	-0.0880196	0.00977995
X	B4	D6	W	0.107491	0.0554061	0.0380684	0.13125	0.0999903	0.10625	0.183947	0.0509554	0.197289	0.24805	0.0521589	0.0217323	0.146853	-0.0315327	0.226499	0.28433	0.0909091	0.0931677	0.192547	0.142857	0.168831	0.227783	0.200448	0.060062	0.382114	0.382114	0.0638913	0.122859	0.0724337	0.172711	0.236768	0.167492	-0.00722575	0.18984	0.0658297	0.215297	0.00403216	0.19719	0.0900124	0.230455	-0.0280062	0.0754332	0.0764331	0.0112196	0.0919364	0.083871
X	B4	D7	F	0.107491	0.11586	-0.0100281	-0.04375	0.0351247	0.05625	0.13698	0.0764331	0.0351247	0.060062	-0.0950786	-0.0043569	0.0909091	-0.107242	0.110835	0.197583	-0.048951	-0.0310559	0.142857	0.038961	0.324675	0.0911079	0.200448	0.0287308	-0.138211	0.154472	-0.0540437	0.093375	0.00558211	0.10586	0.146087	0.0774908	-0.029122	0.18984	0.0871821	0.193944	0.0281768	0.100611	-0.00392175	0.110213	-0.053866	0.127153	0.127389	-0.015686	0.0381252	0.00645161
X	B4	D7	W	0.257493	0.11586	0.134262	0.13125	0.0351247	0.05625	0.160463	0.178344	0.197289	0.404706	0.125778	0.126089	0.146853	0.00632169	0.226499	0.28433	0.034965	0.118012	0.192547	0.0649351	0.324675	0.337124	0.200448	0.154056	0.0894309	0.317073	0.122859	0.0638913	-0.0278437	0.239563	0.236768	0.287493	0.102255	0.167944	0.108535	0.108535	0.0281768	0.100611	0.183947	0.0140202	-0.00214637	0.101293	0.152866	0.0919364	0.118842	0.0580645
X	B4	F	D3	0.0174902	0.0251791	0.086165	0.05625	-0.0621736	0.08125	0.0665289	0	-0.0297409	0.060062	0.0889682	0.0478215	0.118881	-0.107242	0.0819189	0.110835	-0.020979	0.142857	0.118012	0.038961	0.298701	0.173113	0.145778	-0.0339318	0.0243902	0.0894309	0.00492378	0.093375	0.10586	0.206137	0.0554061	-0.0125101	0.0146705	0.211736	0.0871821	0.129887	0.0281768	0.00403216	0.0195618	0.0621167	0.0237135	0.0237135	0.152866	0.0112196	-0.0425915	0.083871
X	B4	F	D5	0.107491	-0.0957289	-0.0581247	0.00625	0.00269192	0.03125	0.113496	-0.152866	0.0999903	0.060062	-0.0214599	-0.0304461	0.0629371	-0.0315327	-0.0915768	0.110835	-0.0769231	0.0931677	0.167702	0.012987	0.272727	0.255118	0.118443	-0.0339318	0.0894309	0.0569106	0.0344075	-0.02456	-0.0612695	0.206137	-0.0352749	0.0174902	0.0146705	0.0803591	0.0658297	0.0444772	-0.0684019	-0.0201125	-0.00392175	0.0140202	0.0495733	0.0237135	0.101911	-0.015686	-0.015686	-0.0451613
X	B4	F	D6	0.137491	-0.0655019	0.0380684	0.03125	0.0675575	0.05625	0.0900124	0.0254777	0.164856	0.0913933	0.0889682	-0.0565354	0.00699301	-0.0693871	0.024087	0.110835	-0.048951	0.0186335	0.118012	0.012987	0.246753	0.282454	0.145778	-0.127926	0.0569106	0.0894309	0.00492378	0.0638913	0.0390079	0.0724337	0.0251791	0.0474905	-0.0510182	0.146048	0.00177225	0.0871821	0.00403216	-0.0201125	-0.00392175	0.134262	-0.00214637	0.101293	0	0.0112196	0.172653	0.109677
X	B4	F	D7	0.0174902	0.0251791	0.0380684	0.05625	-0.0621736	0.00625	0.160463	0	-0.0297409	0.373375	0.0889682	-0.108714	0.0909091	-0.0315327	0.024087	0.197583	-0.0769231	0.068323	0.068323	0.116883	0.220779	0.255118	0.118443	-0.0965943	-0.0406504	0.0894309	0.093375	0.093375	-0.0278437	0.272989	0.11586	0.137491	-0.029122	0.167944	0.0444772	0.0658297	0.0523215	0.0281768	0.0900124	0.086165	0.127153	0.153013	0.0509554	0.118842	0.118842	0.109677
X	B4	W	D3	0.0474905	0.11586	0.110213	0.00625	0.00269192	0.05625	0.13698	0.0764331	0.164856	0.060062	0.162587	0.0739108	0.0909091	0.0441761	0.110835	0.0530029	0.034965	0.167702	0.192547	0.168831	0.168831	0.200448	0.118443	-0.0026005	-0.0731707	0.0894309	0.0638913	0.0638913	0.0724337	0.206137	0.0554061	0.137491	0.0365667	0.0584629	0.0658297	0.0444772	0.0523215	-0.0201125	0.13698	0.15831	-0.00214637	0.0754332	0.305732	0.0381252	0.118842	0.135484
X	B4	W	D5	0.167492	0.0554061	0.0380684	0.10625	0.0351247	0.05625	0.0900124	0.127389	0.0675575	0.122725	0.0521589	0.178268	0.118881	0.00632169	0.0819189	0.139751	0.118881	0.0931677	0.142857	0.0909091	0.350649	0.173113	0.200448	-0.0339318	0.0569106	0.154472	0.0638913	0.0638913	0.0390079	0.172711	0.11586	0.0774908	0.0365667	0.146048	0.0871821	0.108535	0.0281768	0.00403216	0.13698	0.0140202	0.0754332	0.0495733	0.280255	0.0650308	0.0381252	0.109677
X	B4	W	D6	0.167492	0.0251791	0.110213	0.03125	0.00269192	0.13125	0.0900124	0.0254777	0.262154	0.216718	0.273015	-0.0043569	0.0909091	0.00632169	0.0819189	0.139751	0.00699301	0.118012	0.267081	0.116883	0.194805	0.391794	0.118443	0.0287308	0.186992	0.219512	0.0638913	0.093375	0.00558211	0.239563	0.176314	0.107491	0.0584629	0.0584629	0.108535	0.15124	0.0281768	0.0764662	0.230914	0.15831	0.0495733	0.204732	0.229299	0.0381252	0.145748	0.00645161
X	B4	W	D7	0.107491	0.0251791	0.110213	0.20625	0.229721	0.18125	0.13698	0.178344	0.132423	0.436037	0.199396	0.0478215	0.258741	-0.0315327	0.139751	0.168667	0.118881	0.167702	0.242236	0.116883	0.480519	0.282454	0.173113	-0.0339318	0.0894309	0.252033	0.181826	0.181826	0.00558211	0.239563	0.176314	0.137491	0.0365667	0.277425	0.129887	0.15124	0.124756	0.0764662	0.13698	0.15831	-0.00214637	0.178873	0.178344	0.199559	0.199559	0.264516
X	B5	D3	F	0.137491	-0.0957289	-0.13027	-0.01875	-0.127039	-0.04375	0.0665289	0	0.0675575	0.0913933	-0.0582692	-0.0304461	0.00699301	-0.220805	-0.00482896	-0.00482896	-0.0769231	0.068323	0.142857	0.038961	0.168831	0.145778	0.145778	-0.065263	-0.00813008	0.0243902	-0.0540437	0.0344075	-0.128121	0.0390079	0.0554061	0.0174902	-0.116707	0.0584629	0.0444772	0.0871821	-0.0442572	-0.0442572	-0.00392175	0.0380684	-0.00214637	-0.0280062	0.0764331	-0.123308	-0.0694971	-0.0451613
X	B5	D3	W	0.107491	0.11586	0.0380684	0.05625	0.00269192	0.08125	0.277881	0.0254777	0.0351247	0.185387	0.125778	-0.0826246	0.0629371	0.0441761	0.28433	0.0530029	0.0909091	0.142857	0.0931677	0.0909091	0.272727	0.255118	0.0637728	0.0913933	-0.0406504	0.252033	0.0344075	0.358729	-0.128121	0.206137	0.176314	0.317493	-0.0729144	0.167944	0.172592	0.236649	0.0523215	0.0523215	0.160463	0.15831	-0.0280062	-0.0280062	0.0509554	0.0112196	0.0381252	0.0580645
X	B5	D5	F	-0.0115607	0.017341	-0.0635697	-0.112469	-0.0693642	-0.0635697	-0.0146699	-0.0880196	-0.0115607	0.132948	0.0160643	-0.0146699	-0.156069	0.0160643	0.017341	0.0751445	0.017341	0.017341	0.0462428	0.219653	-0.0115607	0.017341	0.190751	-0.0693642	0.0462428	0.132948	-0.0404624	0.017341	0.0462428	0.0462428	-0.0115607	0.104046	0.0342298	0.132029	0.0831296	0.00977995	-0.0146699	-0.0880196	-0.112469	-0.0391198	0.0831296	-0.0391198	-0.0146699	-0.0880196	-0.112469	-0.0880196
X	B5	D5	W	-0.0125101	0.0856331	0.0140202	-0.01875	-0.0297409	0.03125	0.0430453	0.0509554	0.132423	0.185387	-0.0214599	-0.0043569	0.034965	0.00632169	0.0530029	-0.0626608	-0.020979	0.0931677	0.0434783	0.0649351	0.246753	0.118443	0.0911079	0.122725	-0.00813008	0.154472	-0.0540437	0.122859	-0.0946953	0.0390079	-0.0352749	0.107491	0.0146705	0.0803591	0.0231247	0.0871821	0.0523215	0.0523215	0.0195618	-0.0340764	-0.0280062	-0.0280062	0.127389	-0.0425915	-0.0694971	0.0580645
X	B5	D6	F	-0.0115607	-0.0404624	-0.0635697	-0.0391198	0.104046	-0.0880196	0.0586797	-0.0146699	0.017341	-0.0404624	0.0562249	0.00977995	0.0462428	-0.0240964	-0.0115607	0.017341	-0.0115607	0.0462428	0.16185	0.190751	0.017341	0.017341	0.190751	0.0462428	0.0462428	0.0462428	0.017341	-0.0404624	0.017341	-0.0115607	0.0462428	0.132948	0.0586797	0.0831296	0.0342298	0.107579	0.00977995	0.0342298	0.0586797	0.0831296	-0.0146699	0.0586797	-0.0146699	-0.0635697	-0.0880196	0.0586797
X	B5	D6	W	-0.102511	-0.00504791	-0.0581247	0.08125	0.0351247	0.03125	0.0900124	0.101911	0.0675575	0.0287308	0.0521589	-0.0304461	0.034965	-0.0315327	0.110835	-0.0626608	0.0629371	0.118012	0.0434783	0.038961	0.220779	0.145778	0.145778	-0.0339318	0.0569106	0.121951	0.00492378	0.093375	-0.0612695	0.00558211	0.0856331	0.377494	-0.0510182	0.18984	0.108535	0.172592	-0.0201125	-0.0201125	0.0430453	0.134262	0.0495733	-0.0280062	0.127389	0.0381252	-0.015686	0.135484
X	B5	D7	F	-0.0425104	-0.0352749	-0.0340764	-0.06875	-0.0621736	0.13125	0.0900124	0.203822	-0.0297409	0.0913933	-0.131888	-0.0304461	0.202797	0.00632169	-0.00482896	-0.0337449	0.034965	0.068323	0.0931677	-0.012987	0.246753	0.145778	0.0637728	-0.065263	-0.0406504	0.0894309	0.00492378	0.0344075	-0.0278437	-0.0612695	-0.0655019	0.0174902	-0.0729144	0.0803591	0.00177225	0.0871821	0.0764662	0.00403216	0.0430453	0.0140202	-0.0280062	-0.0797259	-0.0509554	-0.0694971	-0.0694971	0.083871
X	B5	D7	W	0.0474905	0.11586	0.0621167	0.05625	-0.159472	0.08125	0.0900124	0	0.132423	0.310712	-0.0214599	-0.0043569	0.118881	-0.107242	0.197583	-0.0337449	0.0909091	0.068323	0.167702	0.0649351	0.298701	0.227783	0.200448	-0.127926	-0.105691	0.0894309	0.152342	0.122859	0.00558211	0.172711	0.11586	0.197492	0.0146705	0.18984	0.193944	0.0658297	0.00403216	0.0281768	0.113496	0.134262	0.0754332	0.0754332	0	0.0112196	0.0650308	-0.0967742
X	B5	F	D3	-0.0125101	0.0251791	0.086165	0.15625	-0.191905	0.00625	0.0430453	0.0254777	0.0351247	0.216718	0.0153495	-0.0826246	-0.048951	-0.107242	0.0530029	-0.0626608	-0.132867	-0.00621118	0.0931677	-0.0649351	0.298701	0.145778	0.0911079	-0.0339318	-0.00813008	0.0894309	-0.0540437	0.00492378	-0.128121	0.10586	-0.0352749	0.0474905	-0.0510182	0.146048	0.0658297	0.108535	0.124756	-0.0925465	0.0430453	0.0380684	-0.053866	-0.0280062	0	-0.123308	0.0650308	-0.0451613
X	B5	F	D5	0.0174902	-0.0352749	-0.0340764	0.03125	-0.0621736	0.03125	0.0430453	0.0509554	0.0351247	0.0913933	-0.131888	-0.134803	0.034965	0.00632169	0.024087	0.0530029	-0.020979	0.167702	0.0186335	0.012987	0.142857	0.145778	0.0364377	-0.127926	-0.105691	0.0243902	0.00492378	-0.0540437	-0.0278437	0.139285	0.0251791	-0.0425104	-0.0510182	0.167944	0.0658297	0.108535	-0.0442572	-0.0201125	0.0430453	-0.082173	-0.0797259	0.0237135	0	-0.150214	0.0381252	0.109677
X	B5	F	D6	0.0174902	-0.00504791	0.0380684	0.03125	0.0999903	0.10625	0.113496	0.0764331	-0.0297409	0.060062	0.0889682	-0.0043569	0.118881	-0.0315327	0.110835	0.0530029	-0.048951	0.118012	0.217391	0.142857	0.194805	0.419129	0.145778	-0.065263	-0.105691	0.0243902	-0.113011	-0.02456	-0.0278437	0.0390079	0.11586	0.0474905	0.0365667	0.124152	-0.0195802	0.129887	0.00403216	-0.0925465	0.0430453	0.110213	-0.00214637	-0.00214637	0.254777	0.0112196	0.0381252	0.135484
X	B5	F	D7	0.0174902	-0.0655019	-0.0100281	0.10625	-0.0621736	0.08125	0.0195618	0.0509554	0.00269192	0.060062	0.0153495	-0.0826246	0.0629371	-0.0693871	0.139751	-0.00482896	-0.020979	0.118012	0.142857	0.0909091	0.168831	0.282454	0.0911079	-0.065263	-0.0406504	-0.00813008	0.00492378	0.21131	-0.0946953	-0.0612695	0.0856331	0.287493	-0.00722575	0.124152	0.0231247	0.129887	0.0281768	0.0523215	0.0900124	-0.0100281	0.153013	-0.0797259	0.101911	0.0381252	0.0650308	0.0322581
X	B5	W	D3	-0.0725107	0.0251791	0.0621167	0.08125	0.0999903	0.05625	0.0900124	0.203822	0.132423	0.185387	0.162587	0.126089	0.202797	0.00632169	0.0530029	0.0530029	0.0909091	0.142857	0.118012	0.142857	0.142857	0.227783	0.0364377	-0.0965943	-0.0731707	0.154472	0.122859	0.270277	0.0390079	0.0390079	0.0554061	0.107491	0.0146705	0.211736	0.129887	0.0658297	0.0523215	0.0764662	0.0665289	0.086165	0.0495733	0.0237135	0.101911	-0.0425915	0.0919364	0.109677
X	B5	W	D5	0.0474905	0.0856331	-0.0100281	-0.01875	-0.0946064	0.08125	0.113496	0.101911	0.0999903	0.154056	0.125778	0.0217323	0.0629371	0.119885	0.024087	-0.00482896	0.00699301	0.0434783	0.167702	0.142857	0.272727	0.282454	0.145778	-0.065263	-0.00813008	0.186992	0.122859	0.122859	0.0390079	0.0390079	0.0856331	0.0774908	0.0803591	0.167944	0.0658297	0.172592	0.173045	-0.0201125	0.0900124	0.086165	0.0495733	0.0495733	0.229299	-0.015686	0.172653	0.109677
X	B5	W	D6	-0.0125101	0.0251791	0.110213	0.03125	0.132423	0.13125	0.160463	0.0764331	0.229721	0.060062	0.0889682	-0.0043569	0.0909091	0.119885	0.197583	0.0530029	-0.020979	0.242236	0.341615	0.116883	0.168831	0.665145	0.145778	0.122725	-0.105691	0.0894309	0.122859	0.122859	-0.0278437	0.206137	0.266995	0.107491	-0.00722575	0.167944	0.0658297	0.258002	0.0764662	0.0764662	0.230914	0.182358	0.0237135	0.0237135	0.407643	0.0381252	0.0381252	0.135484
X	B5	W	D7	0.0474905	0.0251791	0.110213	0.05625	0.0351247	0.08125	0.13698	0.0764331	0.132423	0.0913933	0.0521589	0.0217323	0.146853	0.00632169	0.139751	-0.0915768	0.118881	0.217391	0.167702	0.0649351	0.194805	0.200448	0.173113	-0.0026005	0.121951	0.154472	0.093375	0.122859	0.00558211	0.172711	0.11586	0.227492	0.0146705	0.124152	0.0658297	0.15124	0.0281768	0.100611	0.0430453	-0.0100281	0.0237135	0.0237135	0.0254777	-0.0694971	0.118842	0.187097
X	D3	B1	F	0.0174902	0.11586	0.0380684	-0.04375	0.132423	0.10625	0.160463	0	0.0675575	0.0913933	0.0153495	-0.0043569	0.0909091	0.119885	0.110835	-0.0626608	0.0629371	0.0434783	0.0434783	0.0649351	0.194805	0.282454	0.145778	-0.159257	-0.138211	0.154472	0.0344075	0.0638913	-0.0278437	0.00558211	0.0856331	0.107491	0.146048	0.0803591	0.0658297	0.129887	0.0281768	0.1489	0.0665289	-0.0100281	-0.0280062	-0.0280062	0.178344	0.0650308	0.0112196	0.083871
X	D3	B1	W	0.0774908	0.0251791	0.0380684	0.03125	-0.0946064	0.08125	0.113496	0.127389	0.164856	0.0913933	0.199396	0.1	0.034965	-0.0315327	0.168667	-0.0915768	0.0629371	0.118012	0.118012	0.142857	0.324675	0.227783	0.0911079	0.0287308	0.0569106	0.284553	0.0638913	0.181826	0.00558211	0.10586	0.11586	0.137491	0.102255	0.146048	0.0871821	0.0871821	0.100611	0.00403216	0.13698	0.0621167	0.0495733	-0.053866	0.101911	0.0381252	0.0919364	0.16129
X	D3	B2	F	-0.0425104	0.11586	0.0140202	0.00625	-0.0621736	0.00625	0.113496	-0.0509554	0.0999903	0.122725	0.0521589	-0.134803	-0.048951	-0.107242	0.168667	-0.00482896	0.034965	0.068323	0.0931677	0.038961	0.168831	0.145778	0.0637728	-0.159257	-0.138211	-0.00813008	-0.0540437	0.00492378	-0.128121	0.172711	-0.0655019	0.0174902	-0.029122	0.102255	0.0444772	0.0871821	-0.0684019	0.124756	0.0195618	0.0621167	-0.0280062	-0.0280062	-0.0254777	-0.150214	0.0919364	-0.0193548
X	D3	B2	W	0.0774908	0.0251791	0.0621167	-0.01875	0.164856	0.03125	0.113496	0.0764331	0.132423	0.24805	0.125778	-0.0304461	0.034965	-0.0693871	0.168667	0.024087	0.00699301	0.0931677	0.142857	0.0649351	0.298701	0.173113	0.145778	-0.0965943	-0.0731707	0.121951	0.0344075	0.181826	-0.0278437	0.139285	0.146087	0.137491	0.0365667	0.18984	0.108535	0.236649	-0.0201125	0.00403216	0.0430453	0.0621167	-0.0280062	0.0237135	0.127389	0.118842	0.0919364	0.0580645
X	D3	B4	F	0.0774908	-0.00504791	-0.0340764	0.03125	0.00269192	0.03125	0.113496	0.0254777	-0.0297409	0.0287308	0.0521589	0.0478215	0.0629371	-0.107242	0.024087	0.0819189	0.0629371	0.0186335	0.0931677	-0.038961	0.350649	0.145778	0.145778	0.0913933	0.0569106	0.121951	0.00492378	0.181826	0.00558211	0.206137	0.0251791	0.107491	0.0146705	0.211736	0.00177225	0.108535	-0.0442572	-0.0201125	0.0430453	0.134262	-0.00214637	0.101293	0.0764331	-0.0694971	0.0112196	0.135484
X	D3	B4	W	0.0774908	-0.00504791	0.0140202	0.00625	0.132423	0.05625	0.20743	0.127389	0.164856	0.185387	0.0889682	0.0217323	0.0909091	0.0820305	0.0819189	0.139751	0.0629371	0.142857	0.217391	0.0909091	0.376623	0.337124	0.173113	0.0287308	0.0894309	0.252033	0.122859	0.093375	0.00558211	0.33984	0.0251791	0.137491	0.0584629	0.255529	0.0658297	0.108535	-0.0201125	0.00403216	0.160463	0.086165	-0.0797259	0.127153	0.229299	0.0112196	0.0381252	0.109677
X	D3	B5	F	0.0774908	0.0856331	-0.0340764	-0.04375	-0.127039	0.05625	0.0900124	0.0254777	0.00269192	0.060062	-0.131888	-0.0304461	0.034965	-0.0315327	0.110835	-0.0337449	-0.104895	-0.0559006	0.0434783	0.0649351	0.116883	0.0911079	0.0911079	-0.159257	-0.0406504	0.0894309	-0.0540437	0.0344075	-0.0278437	0.172711	0.0856331	0.197492	0.102255	0.0803591	0.0231247	0.108535	0.0281768	0.00403216	0.0430453	-0.0100281	0.0237135	-0.00214637	-0.0254777	-0.150214	-0.0425915	0.00645161
X	D3	B5	W	0.197492	-0.00504791	0.0380684	0.05625	-0.0621736	0.03125	0.113496	0.127389	0.164856	0.310712	0.0889682	-0.0304461	0.202797	0.157739	0.139751	0.024087	0.034965	0.0931677	0.167702	0.0909091	0.272727	0.255118	0.118443	-0.065263	0.0894309	0.252033	-0.02456	0.122859	0.139285	0.10586	0.176314	0.197492	0.167944	0.18984	0.108535	0.15124	0.00403216	0.00403216	0.183947	0.086165	0.0495733	-0.00214637	0.0509554	-0.0694971	0.0919364	0.0322581
X	D3	F	B1	-0.162512	-0.0352749	-0.0100281	-0.01875	-0.191905	0.10625	0.0195618	-0.0254777	0.0351247	-0.065263	0.0521589	-0.0043569	0.0629371	0.119885	0.0530029	-0.0626608	0.0909091	0.0931677	0.0931677	0.0909091	0.142857	0.118443	0.0364377	-0.065263	-0.0731707	0.0243902	-0.0835274	0.00492378	-0.0612695	-0.0612695	0.0251791	0.107491	0.102255	0.0803591	0.108535	0.0658297	0.00403216	-0.0201125	0.0430453	0.110213	0.101293	-0.0797259	0.0254777	-0.015686	0.0112196	-0.0709677
X	D3	F	B2	-0.0725107	-0.125956	-0.0581247	-0.09375	-0.0946064	0.00625	0.0195618	-0.0509554	-0.0297409	0.0287308	-0.0214599	-0.108714	0.00699301	0.0441761	0.0530029	-0.0626608	-0.020979	0.0434783	0.0186335	-0.012987	0.116883	0.200448	0.0364377	-0.159257	-0.170732	-0.00813008	-0.0540437	0.152342	-0.161547	-0.0612695	0.0251791	0.107491	-0.0948106	0.0803591	0.0444772	0.0871821	-0.0442572	-0.0442572	-0.0274053	0.086165	-0.053866	-0.00214637	-0.0764331	-0.123308	0.0381252	-0.0709677
X	D3	F	B4	-0.0125101	-0.0352749	-0.0581247	0.03125	-0.0621736	0.03125	0.0900124	0.0254777	-0.0621736	0.060062	0.0521589	-0.0826246	0.118881	-0.145096	0.0530029	0.024087	0.00699301	0.0434783	0.142857	-0.038961	0.142857	0.200448	0.0911079	-0.159257	0.0569106	0.0243902	-0.0540437	0.122859	0.00558211	0.0390079	0.0554061	0.0474905	-0.029122	0.124152	0.0658297	0.0658297	0.0764662	0.0281768	-0.0508889	0.0380684	-0.0280062	0.101293	0.0509554	-0.0694971	0.0650308	0.109677
X	D3	F	B5	-0.0425104	-0.00504791	-0.0581247	-0.01875	-0.0621736	0.05625	0.0430453	0.0509554	0.0675575	0.060062	-0.0582692	-0.0826246	0.0629371	-0.0693871	0.024087	-0.0337449	0.034965	0.0434783	0.068323	-0.0649351	0.194805	0.0911079	0.0637728	-0.159257	-0.0406504	0.0569106	0.0344075	0.0638913	-0.128121	-0.0278437	-0.00504791	0.137491	-0.00722575	0.0803591	0.0444772	0.0871821	0.0281768	0.0281768	0.0195618	-0.0340764	0.0237135	0.0237135	0.0254777	0.0650308	0.0112196	-0.0451613
X	D3	W	B1	0.0174902	0.0251791	0.110213	0.10625	0.0351247	0.03125	0.13698	0.0509554	0.0351247	0.0913933	0.309824	0.0739108	0.202797	0.00632169	0.139751	-0.0337449	0.118881	0.267081	0.192547	0.142857	0.272727	0.282454	0.200448	-0.0026005	0.0894309	0.121951	0.00492378	0.122859	0.0724337	0.0724337	-0.0352749	0.167492	0.167944	0.211736	0.129887	0.108535	0.0764662	0.00403216	0.13698	0.0380684	0.153013	-0.00214637	0.152866	0.145748	0.0112196	0.135484
X	D3	W	B2	0.0174902	-0.0352749	0.110213	0.15625	0.00269192	0.05625	0.183947	0.127389	0.132423	0.185387	0.0521589	0.0478215	0.0909091	-0.0693871	0.226499	0.139751	0.00699301	0.118012	0.192547	0.0909091	0.272727	0.255118	0.145778	0.154056	-0.00813008	0.154472	0.0344075	0.21131	0.00558211	0.206137	0.206541	0.167492	0.0365667	0.124152	0.15124	0.193944	0.0281768	0.00403216	0.0900124	-0.0100281	-0.00214637	0.0237135	0.0254777	-0.015686	0.0919364	0.135484
X	D3	W	B4	0.107491	0.0251791	0.0621167	0.03125	0.132423	0.05625	0.0900124	0.0764331	0.0675575	0.24805	0.162587	0.126089	0.146853	-0.0315327	0.197583	0.110835	0.146853	0.118012	0.217391	0.012987	0.402597	0.391794	0.145778	0.0287308	0.154472	0.121951	0.152342	0.152342	0.0724337	0.206137	0.0251791	0.0474905	0.0803591	0.255529	0.108535	0.108535	0.0281768	0.100611	0.13698	0.0380684	0.0495733	0.0754332	0.101911	0.0919364	0.118842	0.083871
X	D3	W	B5	0.0774908	-0.00504791	0.134262	0.08125	0.0675575	0.13125	0.277881	0	0.0675575	0.154056	0.0889682	0.0217323	0.146853	-0.0693871	0.255415	0.024087	0.0629371	0.0931677	0.167702	0.0909091	0.246753	0.173113	0.145778	0.122725	-0.00813008	0.349593	0.152342	0.299761	0.00558211	0.10586	0.387903	0.437494	0.0146705	0.18984	0.0871821	0.300707	0.0523215	0.0281768	0.13698	0.182358	0.204732	-0.0280062	0.382166	0.0650308	0.0381252	0.0580645
X	D5	B1	F	0.0174902	-0.00504791	0.0380684	0.05625	-0.0946064	0.00625	0.0900124	0.127389	0.0675575	-0.0965943	-0.0582692	-0.108714	0.118881	0.0441761	0.110835	-0.00482896	-0.020979	0.142857	0.0434783	0.0649351	0.246753	0.173113	0.0637728	0.0287308	-0.105691	-0.0731707	-0.0540437	0.0344075	-0.161547	0.00558211	0.0251791	0.107491	0.102255	0.0365667	0.0444772	0.108535	0.100611	0.0281768	0.0665289	0.0380684	0.0237135	-0.0280062	0.101911	0.118842	-0.0425915	0.0322581
X	D5	B1	W	0.0174902	0.0251791	0.0621167	0.10625	-0.0621736	0.05625	0.13698	0.0764331	0.0675575	0.0287308	0.199396	-0.0043569	0.118881	0.0820305	0.168667	0.024087	0.0909091	0.068323	0.0931677	0.142857	0.324675	0.282454	0.227783	-0.0026005	0.0894309	0.252033	0.0638913	0.0638913	0.00558211	0.0390079	0.0251791	0.197492	0.0584629	0.102255	0.0871821	0.193944	0.100611	0.0281768	0.0665289	0.0621167	0.0754332	-0.00214637	0.458599	0.0919364	0.0919364	0.0580645
X	D5	B2	F	-0.102511	-0.0352749	-0.0581247	0.03125	-0.0297409	0.03125	0.0430453	0.0254777	0.00269192	-0.0026005	-0.131888	-0.0826246	0.034965	-0.0693871	-0.0337449	0.0819189	0.034965	0.068323	0.068323	0.0909091	0.168831	0.145778	0.0637728	-0.0339318	-0.138211	-0.0406504	-0.0540437	-0.0835274	-0.0946953	0.0724337	0.11586	0.107491	-0.00722575	0.124152	0.00177225	0.15124	0.0281768	-0.0684019	0.0665289	0.134262	0.0237135	-0.00214637	0.0764331	-0.123308	-0.0425915	-0.0709677
X	D5	B2	W	0.0174902	0.0554061	0.0380684	0.03125	-0.0946064	0.00625	0.160463	0.0764331	0.0675575	0.122725	0.125778	0.0478215	0.0909091	0.0441761	0.0819189	0.0530029	-0.0769231	-0.0310559	0.0434783	0.142857	0.194805	0.200448	0.118443	-0.0026005	0.0894309	0.154472	0.0344075	0.0638913	-0.0946953	0.206137	0.146087	0.167492	0.0584629	0.102255	0.0658297	0.215297	0.0523215	0.0523215	0.160463	0.0621167	0.0495733	0.0495733	0.152866	-0.015686	0.0919364	-0.0451613
X	D5	B4	F	0.137491	-0.00504791	0.0140202	0.05625	0.132423	0.03125	-0.00392175	-0.0764331	0.0351247	0.122725	0.0153495	0.0217323	0.0629371	-0.107242	-0.0626608	0.024087	-0.020979	0.0434783	0.118012	0.142857	0.220779	0.118443	0.0637728	-0.0339318	0.0243902	0.0569106	0.0344075	0.0344075	-0.0612695	0.172711	0.11586	0.0774908	-0.00722575	0.124152	0.108535	0.0444772	0.100611	0.0523215	0.0665289	0.0621167	0.0237135	0.0754332	0.0254777	-0.0425915	0.145748	-0.0451613
X	D5	B4	W	0.107491	0.0554061	0.0140202	0.08125	0.132423	0.08125	0.160463	0.101911	0.229721	0.24805	0.0153495	0.0478215	0.0909091	0.0441761	0.110835	0.197583	0.034965	-0.0310559	0.0931677	0.0909091	0.298701	0.282454	0.173113	-0.0026005	0.0894309	0.121951	0.0344075	0.181826	0.00558211	0.239563	0.176314	0.0774908	0.0584629	0.146048	0.0658297	0.0444772	0.100611	0.00403216	0.0900124	0.0621167	0.0237135	0.127153	0.0764331	0.0112196	0.118842	0.0580645
X	D5	B5	F	0.0174902	0.0251791	0.0380684	0.00625	-0.0621736	-0.01875	0.0665289	-0.0254777	0.00269192	0.0287308	-0.0214599	-0.0565354	0.146853	-0.0315327	-0.0337449	-0.149409	0.034965	0.0931677	0.0931677	-0.012987	0.142857	0.0911079	0.00910259	0.0287308	-0.0406504	-0.00813008	-0.113011	0.0344075	0.00558211	0.00558211	-0.00504791	-0.0425104	-0.0510182	0.0584629	0.0231247	0.0871821	-0.0201125	-0.0201125	0.0430453	0.134262	-0.053866	-0.0280062	0.254777	-0.0964027	0.0112196	-0.0451613
X	D5	B5	W	0.197492	0.0251791	0.086165	0.08125	0.0675575	0.08125	0.113496	0.101911	0.229721	0.216718	0.0889682	0.126089	0.0909091	0.0441761	0.0819189	0.197583	0.398601	0.0931677	0.142857	0.168831	0.220779	0.255118	0.227783	0.185387	0.0243902	0.154472	0.093375	0.122859	-0.0612695	0.139285	0.176314	0.0774908	0.0803591	0.102255	0.15124	0.15124	0.0281768	-0.0442572	0.160463	0.0621167	-0.00214637	-0.0280062	0.178344	0.0381252	0.118842	0.083871
X	D5	F	B1	-0.0425104	-0.0655019	0.0621167	0.00625	-0.159472	-0.01875	-0.00392175	-0.0254777	0.0351247	-0.0026005	-0.0214599	-0.0304461	0.034965	0.0441761	0.28433	-0.149409	0.00699301	0.0931677	0.0186335	-0.012987	0.0909091	0.173113	0.0911079	-0.127926	-0.0406504	-0.00813008	0.00492378	0.0638913	-0.128121	0.0390079	0.11586	0.107491	0.0146705	0.146048	0.215297	0.129887	0.0281768	-0.0925465	0.0900124	-0.0100281	-0.053866	-0.0280062	0.0509554	-0.0694971	-0.0694971	0.0580645
X	D5	F	B2	0.0174902	-0.0352749	-0.082173	0.08125	0.0351247	0.00625	0.0900124	0.0254777	0.0351247	-0.0026005	-0.0950786	-0.0043569	0.034965	-0.0693871	0.0819189	0.024087	0.0629371	-0.0310559	0.0434783	-0.012987	0.194805	0.200448	0.118443	-0.159257	-0.0731707	0.0894309	-0.113011	0.0638913	-0.128121	0.0724337	0.0856331	0.0774908	0.0365667	0.18984	0.00177225	0.0871821	-0.0201125	0.0281768	-0.0508889	0.0380684	-0.00214637	-0.0280062	0.0764331	-0.0694971	0.0381252	-0.0451613
X	D5	F	B4	0.0774908	0.0856331	0.086165	-0.01875	0.0675575	0.00625	0.0430453	-0.0254777	-0.0621736	0.0287308	-0.0214599	-0.0565354	0.0629371	-0.0315327	0.024087	0.139751	0.00699301	-0.00621118	0.0931677	-0.012987	0.0649351	0.227783	0.118443	-0.065263	-0.0406504	0.0243902	0.0344075	-0.02456	-0.0946953	0.239563	0.146087	0.137491	0.0365667	0.124152	0.00177225	0.15124	0.0281768	0.0523215	-0.00392175	0.110213	-0.0280062	0.0495733	0.0254777	-0.015686	0.0381252	-0.0193548
X	D5	F	B5	0.0474905	0.0554061	-0.0581247	0.03125	0.00269192	-0.04375	0.0900124	0.101911	0.0675575	0.060062	-0.0214599	-0.0826246	0.034965	-0.0693871	0.110835	-0.00482896	-0.020979	0.142857	0.0931677	0.0909091	0.168831	0.145778	0.00910259	-0.065263	-0.138211	0.0569106	-0.113011	-0.02456	-0.128121	-0.0612695	0.0251791	0.0474905	-0.0510182	0.0365667	0.00177225	0.0871821	-0.0201125	0.0281768	0.0665289	-0.0340764	-0.0797259	-0.131446	0.0509554	-0.0964027	0.0112196	0.109677
X	D5	W	B1	0.0774908	-0.00504791	-0.0100281	0.10625	0.0351247	0.03125	0.160463	0.0764331	0.132423	0.060062	0.346634	0.0478215	0.146853	-0.0315327	0.226499	-0.0626608	0.00699301	0.142857	0.118012	0.168831	0.324675	0.118443	0.118443	-0.0026005	0.0569106	0.219512	-0.02456	0.21131	0.00558211	0.0390079	0.0554061	0.0174902	0.124152	0.102255	0.0444772	0.15124	0.0523215	0.0281768	0.13698	0.134262	0.101293	-0.0280062	0.178344	0.0112196	-0.0964027	0.083871
X	D5	W	B2	0.0774908	0.0856331	0.0621167	0.10625	0.0675575	0.13125	0.113496	0.0509554	0.197289	0.24805	0.0521589	-0.0826246	0.230769	-0.0315327	0.168667	-0.0337449	0.00699301	0.0931677	0.118012	0.142857	0.298701	0.337124	0.145778	-0.0339318	-0.0731707	0.186992	-0.0835274	0.181826	0.0390079	0.239563	-0.0352749	0.137491	0.0365667	0.146048	0.0444772	0.129887	-0.0442572	0.0281768	0.113496	0.110213	-0.00214637	-0.053866	0.0254777	0.0650308	0.118842	0.083871
X	D5	W	B4	0.0174902	0.0251791	0.0621167	0.13125	0.0675575	-0.04375	0.13698	0.0254777	0.0351247	0.279381	0.0521589	-0.0304461	0.0629371	-0.0693871	0.110835	0.255415	0.034965	0.068323	0.142857	0.038961	0.402597	0.145778	0.145778	0.0913933	0.121951	0.0894309	0.093375	0.00492378	-0.0278437	0.139285	0.0856331	0.137491	0.0584629	0.167944	0.0444772	0.108535	0.0281768	0.00403216	0.113496	0.0140202	-0.00214637	0.0237135	0.127389	0.0381252	0.0919364	0.0580645
X	D5	W	B5	0.197492	-0.00504791	-0.0340764	-0.01875	0.00269192	0.08125	0.0665289	-0.0254777	0.0675575	0.216718	0.0153495	-0.0826246	0.0629371	-0.107242	0.0819189	0.0530029	0.0909091	0.0931677	0.0186335	0.0909091	0.246753	0.0911079	0.0911079	-0.0339318	-0.138211	0.0569106	0.00492378	0.0344075	-0.0278437	0.0724337	-0.0352749	0.107491	0.0584629	0.146048	0.172592	0.0658297	0.0523215	-0.0201125	0.0430453	0.086165	0.0495733	-0.0797259	0	-0.015686	0.118842	-0.0709677
X	D6	B1	F	-0.0425104	-0.0655019	0.0621167	0.03125	-0.0621736	-0.01875	0.0195618	0	0.197289	0.154056	0.0153495	-0.0304461	0.034965	-0.0693871	-0.00482896	-0.0915768	0.034965	0.167702	0.0434783	0.0909091	0.168831	0.0911079	0.118443	0.060062	-0.0731707	0.0569106	-0.0540437	0.00492378	-0.0946953	0.00558211	0.0856331	0.0774908	0.0365667	0.18984	0.0658297	0.0871821	0.00403216	0.0523215	0.0430453	-0.0581247	-0.0280062	0.0495733	0	-0.0425915	0.0112196	-0.0193548
X	D6	B1	W	0.0174902	-0.0655019	0.0140202	0.08125	-0.0946064	0.03125	0.113496	0.0764331	0.197289	0.060062	-0.0214599	-0.0304461	0.00699301	-0.0315327	0.0819189	-0.0337449	0.0629371	-0.00621118	0.0931677	0.0909091	0.272727	0.255118	0.173113	-0.253251	0.121951	0.219512	0.00492378	0.093375	0.00558211	0.0724337	-0.00504791	0.257493	0.102255	0.321217	0.0871821	0.0444772	0.0281768	0.00403216	0.0195618	0.134262	-0.0797259	-0.0280062	0	0.0112196	0.0112196	0.0322581
X	D6	B2	F	-0.0725107	-0.0352749	-0.0100281	0.03125	0.0999903	0.00625	0.113496	0	0.00269192	0.060062	0.125778	-0.0304461	0.146853	-0.0315327	0.0819189	-0.0337449	-0.048951	0.142857	0.0434783	0.012987	0.116883	0.200448	0.0364377	0.122725	-0.138211	0.0243902	-0.0835274	0.00492378	-0.0278437	0.10586	0.0251791	0.0774908	0.0365667	0.255529	0.0231247	0.129887	-0.0442572	0.0281768	0.0665289	0.0140202	-0.157305	-0.053866	0.0509554	-0.0694971	0.0112196	0.00645161
X	D6	B2	W	0.0774908	0.0554061	0.110213	0.03125	0.0999903	0.00625	0.160463	0.0254777	0.0351247	0.24805	0.125778	0.0217323	0.174825	-0.0693871	0.168667	0.110835	0.0909091	0.142857	0.142857	0.116883	0.220779	0.282454	0.145778	-0.0026005	0.121951	0.154472	0.093375	0.122859	0.10586	0.172711	0.176314	0.137491	0.102255	0.408802	0.193944	0.193944	0.0523215	-0.0201125	0.13698	0.110213	0.0754332	0.0237135	0.127389	0.0650308	0.0381252	0.16129
X	D6	B4	F	0.0774908	0.0251791	0.0621167	0.13125	0.0675575	0.23125	0.13698	0.0509554	0.0351247	0.122725	-0.0214599	-0.0043569	0.118881	-0.0693871	-0.00482896	0.168667	0.00699301	0.068323	0.118012	0.038961	0.142857	0.173113	0.200448	-0.0965943	0.0243902	0.0894309	0.00492378	0.122859	0.0724337	0.00558211	0.146087	0.227492	0.0146705	0.233633	0.0444772	0.15124	0.00403216	0.0523215	0.0665289	0.110213	-0.00214637	0.153013	0.178344	-0.015686	0.118842	0.135484
X	D6	B4	W	0.197492	0.0856331	0.110213	0.10625	0.197289	0.13125	0.13698	0.382166	0.132423	0.310712	0.0153495	0.126089	0.202797	0.00632169	0.168667	0.28433	-0.020979	0.167702	0.267081	0.038961	0.298701	0.391794	0.255118	0.060062	0.317073	0.284553	0.181826	0.122859	0.0390079	0.206137	0.0856331	0.0774908	0.0365667	0.321217	0.108535	0.236649	0.124756	0.1489	0.113496	0.230455	-0.053866	0.204732	0.127389	-0.0964027	0.226464	0.23871
X	D6	B5	F	-0.0125101	-0.0352749	-0.0581247	-0.04375	0.0351247	0.10625	0.113496	0	0.132423	0.060062	0.0889682	-0.0043569	0.202797	-0.0315327	0.0530029	-0.0337449	0.0909091	0.0931677	0.118012	0.168831	0.142857	0.200448	0.0637728	0.0287308	0.0569106	0.0894309	-0.0540437	0.0638913	0.00558211	0.10586	0.11586	0.0174902	0.0584629	0.102255	0.0231247	0.108535	0.0281768	0.0523215	0.13698	0.086165	0.0237135	0.0237135	0.0764331	-0.0694971	0.0650308	-0.122581
X	D6	B5	W	0.0174902	-0.00504791	0.0621167	0.03125	0.164856	0.13125	0.113496	0.101911	0.0999903	0.216718	0.199396	0.0217323	0.0629371	-0.0315327	0.226499	0.0819189	0.118881	0.242236	0.242236	0.168831	0.298701	0.173113	0.200448	-0.0339318	0.0243902	0.252033	0.093375	0.0638913	0.10586	0.206137	0.0856331	0.137491	0.167944	0.255529	0.0871821	0.129887	0.100611	0.0523215	0.160463	0.086165	0.0237135	0.0237135	0.101911	0.0381252	0.199559	0.212903
X	D6	F	B1	-0.0125101	-0.00504791	0.0140202	-0.09375	-0.0946064	0.05625	0.0430453	0	0.0675575	0.0287308	0.0521589	-0.0043569	0.146853	-0.18295	0.0530029	-0.0626608	-0.0769231	0.0186335	0.068323	0.038961	0.0909091	0.118443	0.00910259	-0.0965943	-0.105691	0.154472	-0.113011	0.0344075	-0.0946953	0.0724337	0.206541	0.137491	-0.00722575	0.277425	0.0871821	0.0871821	0.0281768	-0.0684019	0.0665289	0.0140202	-0.053866	-0.0797259	-0.0254777	-0.0694971	-0.015686	0.109677
X	D6	F	B2	-0.0125101	0.0251791	0.0380684	0.03125	-0.0297409	0.00625	0.113496	0.101911	0.00269192	-0.0339318	-0.0950786	-0.0565354	0.0629371	-0.0693871	0.024087	0.0530029	0.00699301	0.068323	0.0434783	0.012987	0.012987	0.145778	0.0637728	-0.0339318	-0.0731707	0.0243902	-0.0835274	0.0344075	-0.0612695	0.139285	0.0251791	-0.0125101	-0.0510182	0.146048	-0.0622851	0.0871821	0.00403216	0.00403216	0.113496	0.086165	-0.0797259	-0.0797259	0.0254777	0.0381252	0.0650308	0.0580645
X	D6	F	B4	0.0774908	-0.0352749	0.0140202	0.00625	-0.0297409	0.08125	0.160463	0.0509554	0.0351247	0.122725	-0.0950786	0.0217323	0.118881	-0.0693871	0.0530029	0.0819189	0.00699301	-0.00621118	0.142857	0.012987	0.116883	0.145778	0.0364377	-0.0339318	-0.00813008	0.0569106	-0.02456	0.0344075	-0.0946953	0.10586	0.0856331	-0.0125101	-0.0510182	0.211736	0.0871821	0.0658297	-0.0201125	0.0281768	0.0195618	0.0621167	-0.053866	0.127153	0.0764331	-0.0425915	0.0919364	0.00645161
X	D6	F	B5	-0.0725107	-0.00504791	-0.0581247	-0.09375	-0.0946064	0.00625	0.13698	0.0254777	0.0999903	0.122725	0.0521589	-0.0826246	0.034965	-0.0315327	-0.0337449	-0.0915768	-0.104895	0.0186335	0.118012	0.0649351	0.220779	0.145778	0.0911079	0.122725	-0.00813008	-0.0731707	-0.0835274	0.00492378	-0.0278437	0.0390079	0.0251791	0.317493	0.0146705	0.124152	-0.0195802	0.129887	-0.0925465	-0.0201125	0.0430453	0.0140202	-0.0280062	-0.00214637	0.0254777	-0.177119	0.0112196	0.0322581
X	D6	W	B1	-0.0125101	0.0554061	0.110213	0.08125	-0.0621736	0.10625	0.13698	0.101911	0.164856	0.122725	0.0521589	0.1	0.146853	0.157739	0.110835	0.024087	0.0629371	0.217391	0.118012	0.142857	0.142857	0.309789	0.0911079	0.122725	-0.138211	0.252033	0.093375	0.21131	-0.128121	0.239563	0.11586	0.167492	0.102255	0.146048	0.108535	0.129887	0.0523215	0.0281768	0.0665289	0.110213	-0.0797259	0.0237135	0.127389	0.0650308	0.0650308	0.0322581
X	D6	W	B2	0.0174902	-0.00504791	0.0380684	0.08125	0.0675575	0.05625	0.13698	0.0509554	0.0999903	0.154056	0.162587	-0.0304461	0.00699301	-0.145096	0.110835	0.0819189	0.0909091	0.118012	0.192547	0.142857	0.116883	0.337124	0.118443	0.0287308	0.0243902	0.0894309	0.00492378	0.0638913	0.139285	0.172711	0.11586	0.137491	-0.00722575	0.211736	0.129887	0.15124	0.0281768	0.0281768	0.0665289	0.206406	-0.00214637	-0.0280062	0.0254777	0.0919364	0.0919364	0.0322581
X	D6	W	B4	0.197492	0.0251791	0.0140202	0.15625	0.0999903	0.05625	0.160463	0.178344	0.164856	0.436037	-0.0214599	0.0478215	0.0909091	-0.0693871	0.0819189	0.110835	0.118881	0.167702	0.267081	0.142857	0.246753	0.255118	0.255118	0.0913933	0.154472	0.284553	0.0344075	0.093375	0.0724337	0.272989	0.266995	0.137491	0.0803591	0.321217	0.108535	0.15124	0.100611	0.124756	0.0430453	0.3026	0.0495733	0.127153	0.127389	-0.0425915	0.199559	0.187097
X	D6	W	B5	0.0474905	0.0251791	-0.0100281	0.10625	-0.0297409	0.03125	0.183947	0.0509554	0.0999903	0.216718	0.162587	-0.0043569	0.034965	0.195594	0.110835	0.139751	0.0909091	0.0434783	0.192547	0.142857	0.168831	0.145778	0.282454	0.122725	0.0894309	0.121951	0.0344075	0.0638913	0.10586	0.139285	0.11586	0.317493	-0.00722575	0.211736	0.0871821	0.129887	0.0281768	0.0523215	0.113496	0.230455	0.0237135	-0.0280062	0.127389	0.0919364	0.145748	0.187097
X	D7	B1	F	-0.0425104	0.0251791	0.0140202	0.05625	-0.127039	0.08125	0.0900124	0.101911	0.0351247	0.060062	-0.0214599	-0.0565354	-0.020979	0.0441761	0.0819189	0.024087	0.00699301	0.0186335	0.0434783	0.116883	0.324675	0.255118	0.118443	0.154056	-0.0406504	0.0569106	-0.0835274	0.122859	-0.0278437	0.00558211	-0.00504791	0.197492	0.0365667	0.146048	0.0871821	0.0871821	0.0281768	-0.0201125	0.13698	0.086165	-0.0280062	0.0495733	0.0509554	-0.0694971	0.0112196	-0.0193548
X	D7	B1	W	0.137491	-0.00504791	0.0140202	0.08125	-0.127039	0.08125	0.113496	0.101911	0.132423	0.122725	-0.0214599	0.0217323	0.034965	0.0820305	-0.00482896	-0.00482896	0.034965	0.0434783	0.0931677	0.142857	0.428571	0.255118	0.0911079	-0.0339318	0.0243902	0.0894309	-0.02456	0.093375	0.0390079	-0.0946953	0.0251791	0.167492	-0.00722575	0.167944	0.0658297	0.15124	0.00403216	0.0764662	0.113496	0.0380684	0.0237135	0.0495733	0.178344	0.0112196	0.0381252	0.0322581
X	D7	B2	F	-0.0125101	0.0856331	-0.0100281	-0.01875	-0.0621736	0.05625	0.0430453	-0.0254777	0.0675575	0.0913933	-0.0950786	-0.0304461	0.146853	-0.0693871	0.0819189	0.0530029	-0.0769231	0.0931677	-0.0310559	-0.0909091	0.116883	0.200448	0.118443	-0.0026005	-0.105691	-0.0406504	-0.02456	0.122859	-0.0612695	0.0390079	0.0554061	0.0174902	-0.029122	0.211736	-0.0195802	0.108535	-0.0925465	-0.0442572	0.0665289	0.0380684	-0.0280062	-0.0797259	0.0764331	0.0650308	-0.0694971	-0.0193548
X	D7	B2	W	-0.0425104	0.0251791	0.134262	0.18125	0.132423	0.08125	0.183947	0.152866	0.0675575	0.279381	0.0889682	0.0217323	0.0629371	-0.107242	0.110835	0.110835	0.034965	0.0931677	0.217391	0.142857	0.272727	0.337124	0.118443	0.0913933	-0.00813008	0.186992	0.0638913	0.122859	-0.0278437	0.139285	0.0856331	0.137491	0.0146705	0.233633	0.172592	0.129887	0.0523215	0.0523215	0.113496	0.182358	-0.00214637	0.0495733	0.229299	0.0650308	0.0919364	0.083871
X	D7	B4	F	-0.0125101	0.0554061	0.0621167	0.00625	0.0351247	0.08125	0.113496	0.0764331	-0.0297409	0.185387	0.0153495	0.0739108	0.0629371	-0.0315327	-0.0337449	0.197583	-0.048951	0.0434783	0.142857	-0.168831	0.324675	0.118443	0.118443	-0.0339318	-0.00813008	0.154472	0.00492378	0.0638913	0.00558211	0.10586	0.0251791	0.0474905	0.0365667	0.18984	0.0658297	0.108535	-0.189125	0.00403216	0.0665289	0.182358	-0.0797259	0.0237135	0.0254777	-0.015686	0.0650308	0.083871
X	D7	B4	W	0.137491	0.176314	0.0621167	0.13125	0.132423	0.13125	0.113496	0.101911	0.132423	0.185387	0.125778	0.0739108	0.0909091	0.119885	0.255415	0.110835	0.0629371	0.068323	0.142857	0.038961	0.376623	0.337124	0.173113	0.0913933	0.0894309	0.252033	0.00492378	0.181826	0.10586	0.206137	0.146087	0.197492	-0.00722575	0.321217	0.0658297	0.0871821	0.0281768	0.00403216	0.113496	0.15831	-0.053866	0.256452	0.203822	-0.0425915	0.145748	0.16129
X	D7	B5	F	0.0474905	-0.0655019	-0.0581247	0.10625	-0.159472	-0.04375	0.0900124	0.101911	0.00269192	0.279381	-0.168697	-0.0043569	0.034965	0.0441761	0.110835	-0.0337449	-0.048951	0.068323	0.068323	0.0909091	0.298701	0.255118	0.0911079	-0.0339318	-0.105691	-0.0406504	0.0344075	0.0344075	-0.0612695	0.172711	0.0856331	0.197492	-0.00722575	0.18984	0.00177225	0.108535	-0.0442572	0.00403216	0.0195618	0.0380684	0.0754332	-0.00214637	0.0764331	-0.0964027	0.0112196	0.0322581
X	D7	B5	W	0.107491	0.0554061	-0.0100281	0.13125	-0.0621736	0.00625	0.0900124	0.101911	0.0999903	0.310712	0.0521589	0.0739108	0.174825	0.0441761	0.139751	0.110835	0.034965	0.142857	0.242236	0.116883	0.246753	0.309789	0.227783	0.060062	-0.0406504	0.219512	0.0344075	0.122859	-0.0612695	0.272989	0.0251791	0.0774908	0.0584629	0.211736	0.0871821	0.108535	0.124756	0.0281768	0.0665289	0.0380684	0.101293	-0.00214637	0.178344	0.0919364	0.145748	0.135484
X	D7	F	B1	0.0174902	-0.0352749	-0.0100281	0.03125	-0.25677	0.05625	0.113496	-0.0254777	-0.0297409	-0.0965943	0.0153495	-0.160892	-0.020979	0.119885	0.024087	-0.0337449	0.00699301	0.118012	-0.00621118	0.038961	0.220779	0.173113	0.00910259	-0.065263	-0.0731707	0.0894309	-0.0835274	0.00492378	-0.128121	-0.0612695	0.0251791	0.0474905	0.102255	0.124152	0.0658297	0.0871821	-0.0201125	-0.0442572	-0.00392175	0.0140202	0.101293	-0.053866	0	-0.0425915	0.0381252	-0.0451613
X	D7	F	B2	-0.0425104	0.0554061	0.0140202	0.00625	0.00269192	0.05625	0.13698	-0.0254777	-0.0621736	-0.0339318	0.0153495	0.0217323	0.00699301	-0.0693871	0.024087	0.0530029	0.0629371	0.0434783	-0.00621118	0.0649351	0.194805	0.173113	0.0637728	-0.159257	-0.138211	-0.00813008	-0.142495	0.0638913	-0.0946953	0.0390079	0.11586	0.0174902	0.0584629	0.233633	-0.0195802	0.129887	0.00403216	-0.0442572	0.0430453	0.350696	-0.0280062	-0.0797259	0.152866	0.0650308	0.0381252	0.00645161
X	D7	F	B4	0.0774908	-0.0957289	0.0140202	0.00625	0.0675575	-0.01875	0.13698	0	0.0675575	0.185387	-0.0214599	-0.108714	0.034965	-0.145096	0.024087	0.024087	0.0629371	-0.0559006	0.118012	0.0909091	0.168831	0.227783	0.0911079	-0.0026005	0.0894309	0.154472	0.0638913	0.093375	-0.0946953	0.139285	0.146087	0.107491	0.0146705	0.343114	0.0444772	0.0871821	0.0281768	0.00403216	0.0430453	0.0380684	0.0754332	0.0237135	0.0764331	-0.0425915	0.0381252	0.0322581
X	D7	F	B5	0.0174902	-0.00504791	-0.0340764	-0.01875	0.00269192	-0.06875	0.113496	0	0.00269192	0.122725	-0.0214599	-0.0565354	0.146853	-0.107242	0.110835	0.0530029	-0.048951	0.0931677	0.0931677	0.0909091	0.194805	0.173113	0.0637728	0.0287308	-0.170732	0.121951	0.093375	0.093375	-0.0612695	0.172711	0.0251791	-0.0425104	0.0146705	0.146048	0.0231247	0.215297	-0.0442572	-0.0925465	0.0665289	0.110213	-0.053866	-0.053866	0.254777	0.0112196	-0.015686	-0.0193548
X	D7	W	B1	0.0174902	-0.00504791	0.0140202	0.08125	-0.0621736	0.15625	0.113496	0.152866	0.164856	0.0913933	0.162587	0.0739108	0.174825	0.00632169	0.110835	0.110835	0.0629371	0.142857	0.068323	0.0909091	0.324675	0.118443	0.255118	-0.0339318	-0.138211	0.0569106	0.0638913	0.0638913	0.00558211	0.0390079	0.176314	0.317493	-0.0729144	0.233633	0.108535	0.108535	0.0281768	0.100611	0.0665289	0.134262	-0.0280062	0.127153	0.152866	0.145748	0.0381252	0.109677
X	D7	W	B2	0.0774908	0.0554061	0.15831	0.03125	0.132423	0.13125	0.113496	0.0254777	0.0999903	0.122725	0.162587	0.0478215	0.00699301	0.0441761	0.110835	0.0819189	0.0909091	0.142857	0.0931677	0.142857	0.246753	0.282454	0.173113	0.060062	0.0243902	0.219512	0.122859	0.0344075	0.10586	0.206137	0.0554061	0.137491	0.0365667	0.277425	0.0658297	0.108535	0.0764662	0.0281768	0.113496	0.15831	0.127153	0.0754332	0.305732	0.118842	0.0650308	0.135484
X	D7	W	B4	0.197492	0.0554061	0.182358	0.05625	0.0999903	0.08125	0.160463	0.152866	0.0675575	0.467368	0.125778	0.0217323	0.034965	-0.0693871	0.168667	0.226499	0.0629371	0.0931677	0.267081	0.116883	0.350649	0.173113	0.309789	0.154056	0.121951	0.154472	0.122859	0.240794	-0.0278437	0.172711	0.146087	0.167492	0.0803591	0.255529	0.0871821	0.193944	0.100611	0.1489	0.13698	0.15831	-0.00214637	0.230592	0.101911	-0.0425915	0.172653	0.135484
X	D7	W	B5	0.137491	0.0856331	0.182358	0.03125	-0.0297409	0.08125	0.183947	0.127389	0.0999903	0.342043	0.162587	0.0217323	0.146853	-0.0315327	0.226499	0.024087	0.0629371	0.118012	0.142857	0.0649351	0.246753	0.200448	0.200448	0.0913933	-0.00813008	0.609756	0.122859	0.00492378	0.139285	0.172711	0.11586	0.227492	0.430698	0.18984	0.00177225	0.258002	0.0523215	0.0281768	0.13698	0.254503	-0.00214637	0.0754332	0.280255	0.145748	0.0112196	0.0580645
X	F	B1	D3	-0.0425104	0.0554061	0.0140202	0.00625	-0.0621736	0.08125	0.0430453	0.0254777	0.0999903	-0.0965943	0.273015	-0.0304461	0.00699301	-0.0693871	0.168667	-0.0337449	0.0909091	0.118012	0.068323	0.194805	0.194805	0.173113	0.0364377	0.0287308	-0.0731707	0.121951	0.093375	0.0344075	-0.0612695	0.0390079	0.0554061	0.107491	0.0584629	0.102255	0.236649	0.15124	0.0523215	0.0523215	0.0195618	0.206406	0.0237135	-0.105586	0.152866	-0.015686	-0.0964027	0.0580645
X	F	B1	D5	0.0174902	0.146087	0.086165	0.05625	-0.0297409	0.08125	0.0900124	0	0.132423	0.0913933	0.383443	0.1	0.118881	0.195594	0.168667	0.0530029	0.034965	0.242236	0.068323	0.116883	0.194805	0.419129	0.118443	0.0913933	0.0243902	0.284553	0.00492378	0.122859	0.0390079	0.0390079	0.0554061	0.0174902	0.211736	0.167944	0.193944	0.0871821	0.0764662	0.00403216	0.113496	0.0380684	0.0237135	0.0237135	0.178344	0.0381252	0.0112196	0.187097
X	F	B1	D6	0.0174902	-0.00504791	-0.0100281	0.00625	-0.0946064	0.08125	0.0430453	0.152866	0.164856	0.185387	0.0521589	0.0217323	0.0629371	0.00632169	0.0819189	0.139751	0.0629371	0.242236	0.0931677	0.116883	0.0649351	0.309789	0.118443	-0.0339318	-0.00813008	0.219512	-0.02456	0.0344075	-0.0278437	0.172711	0.0251791	0.0474905	-0.00722575	0.408802	0.0871821	0.129887	0.124756	0.0281768	0.0665289	0.0380684	-0.0280062	0.0237135	0.0254777	-0.0425915	0.0381252	0.083871
X	F	B1	D7	-0.0425104	0.11586	0.0621167	0.03125	-0.0621736	0.05625	0.113496	0	0.164856	0.122725	0.162587	0.0478215	0.034965	0.0441761	0.0819189	-0.00482896	0.0909091	0.068323	0.0434783	0.038961	0.272727	0.118443	0.0637728	0.122725	-0.00813008	0.154472	0.0344075	0.152342	0.0724337	0.0390079	0.11586	0.107491	-0.00722575	0.277425	0.15124	0.129887	0.124756	0.00403216	0.0900124	0.0380684	-0.00214637	0.101293	0.0254777	-0.015686	-0.015686	0.0580645
X	F	B2	D3	0.0474905	-0.00504791	-0.0100281	0.03125	0.0675575	0.03125	0.113496	0.0509554	0.0675575	0.216718	0.0153495	-0.0565354	0.174825	-0.0315327	0.139751	-0.00482896	0.00699301	0.0186335	0.118012	0.0649351	0.220779	0.227783	0.0911079	0.0287308	0.0569106	0.219512	0.00492378	0.0344075	-0.0278437	0.172711	0.146087	0.137491	-0.0729144	0.124152	0.0871821	0.172592	0.0764662	-0.0442572	0.0665289	0.0140202	-0.0797259	-0.053866	0.0509554	-0.0964027	-0.0694971	0.187097
X	F	B2	D5	-0.0125101	-0.0352749	-0.0100281	-0.01875	0.00269192	-0.04375	0.0900124	0	0.0999903	0.154056	-0.0214599	-0.0043569	0.034965	-0.18295	0.0819189	-0.00482896	0.00699301	0.0931677	0.217391	0.142857	0.142857	0.391794	0.173113	-0.065263	-0.105691	0.121951	0.00492378	0.21131	-0.0946953	0.0724337	0.176314	0.0174902	0.0365667	0.167944	0.0871821	0.129887	-0.0201125	0.124756	0.0665289	0.0380684	-0.0280062	0.0237135	0.0509554	-0.0694971	0.0650308	0.083871
X	F	B2	D6	-0.0725107	-0.0352749	0.0140202	0.00625	-0.0946064	0.03125	0.13698	0.0254777	0.0675575	0.216718	0.0521589	-0.0043569	0.0909091	-0.107242	0.197583	0.0530029	-0.048951	0.118012	0.0434783	0.116883	0.0649351	0.173113	0.0364377	0.060062	-0.0731707	-0.00813008	0.0344075	-0.02456	0.0390079	0.00558211	0.0856331	0.107491	0.0584629	0.255529	0.0658297	0.108535	-0.0201125	-0.0201125	-0.0274053	0.134262	0.101293	-0.00214637	-0.0509554	-0.015686	0.0650308	0.00645161
X	F	B2	D7	-0.0125101	-0.0352749	0.0621167	0.05625	0.0351247	0.08125	0.0900124	0.0509554	0.00269192	0.561362	0.0153495	0.0217323	0.034965	-0.0315327	0.168667	0.28433	0.0629371	0.142857	0.0931677	0.038961	0.194805	0.200448	0.0637728	-0.065263	-0.0731707	0.121951	-0.0835274	-0.02456	0.10586	0.10586	0.0554061	0.0774908	0.0146705	0.233633	0.0444772	0.0871821	-0.0201125	0.00403216	0.0665289	0.110213	0.0754332	0.0495733	0.127389	0.0112196	-0.015686	0.0322581
X	F	B4	D3	0.107491	0.146087	0.086165	0.03125	-0.0946064	0.05625	0.13698	0.101911	0.0999903	0.310712	0.125778	0.0478215	0.146853	0.0441761	0.226499	0.0530029	0.0629371	0.167702	0.217391	0.0649351	0.168831	0.501134	0.118443	0.122725	0.0243902	0.121951	0.093375	0.093375	0.139285	0.10586	0.11586	0.0174902	0.102255	0.146048	0.129887	0.236649	0.0281768	-0.0201125	0.0430453	0.0621167	0.0495733	0.0495733	0.229299	0.0112196	0.0919364	0.16129
X	F	B4	D5	0.137491	0.0251791	-0.0100281	0.08125	0.164856	0.00625	0.0665289	0.0764331	0.0351247	0.0287308	0.0153495	-0.0304461	-0.020979	-0.107242	0.0819189	0.139751	0.034965	0.0434783	0.217391	0.0649351	0.220779	0.282454	0.173113	0.0913933	0.0243902	0.154472	0.0344075	0.093375	0.00558211	0.10586	-0.0352749	0.0474905	-0.029122	0.102255	0.108535	0.108535	0.0281768	-0.0684019	0.113496	0.0621167	-0.00214637	-0.0280062	0.0764331	0.0650308	0.0650308	0.0580645
X	F	B4	D6	0.0474905	-0.00504791	-0.0100281	0.00625	0.00269192	0.10625	0.160463	0.0509554	0.0675575	0.122725	0.0889682	-0.0043569	0.0629371	-0.145096	0.0819189	0.0819189	-0.104895	0.118012	0.118012	0.116883	0.168831	0.173113	0.255118	-0.065263	0.0569106	0.154472	0.0344075	0.0638913	0.0390079	0.0390079	0.11586	0.0474905	0.0146705	0.277425	0.0871821	0.108535	0.00403216	0.0523215	0.0665289	0.086165	0.0754332	0.101293	0.127389	-0.0425915	0.0919364	0.109677
X	F	B4	D7	0.227492	-0.00504791	0.086165	0.03125	0.0999903	0.10625	0.0430453	0.101911	0.00269192	0.154056	0.125778	-0.0304461	0.0909091	0.0820305	0.139751	0.139751	0.0629371	0.0434783	0.142857	0.038961	0.116883	0.309789	0.227783	0.0287308	0.0569106	0.186992	0.00492378	0.093375	0.00558211	0.139285	0.0554061	0.0474905	0.0365667	0.18984	0.108535	0.129887	0.0281768	0.0764662	0.183947	0.0140202	0.0754332	0.101293	0.127389	-0.0425915	0.0650308	0.16129
X	F	B5	D3	0.0174902	0.0251791	0.0380684	-0.01875	-0.127039	-0.04375	-0.00392175	0.101911	0.0675575	0.122725	-0.0582692	-0.0826246	0.034965	-0.107242	0.0819189	0.0819189	-0.0769231	0.0434783	0.118012	0.038961	0.0649351	0.145778	0.173113	0.122725	-0.00813008	0.154472	0.122859	0.093375	0.0390079	0.172711	0.11586	0.0474905	0.0584629	0.0365667	0.15124	0.108535	-0.0925465	-0.0201125	0.0195618	0.0380684	-0.0280062	0.0237135	0.0254777	0.118842	-0.015686	-0.0193548
X	F	B5	D5	-0.0125101	0.0251791	-0.0100281	-0.01875	0.0351247	0.03125	0.113496	0.0509554	0.0351247	0.060062	-0.0214599	-0.0304461	0.146853	-0.0693871	0.0819189	0.0819189	0.00699301	0.068323	0.0931677	0.038961	0.038961	0.0911079	0.200448	0.0287308	0.0569106	0.0243902	-0.0835274	0.093375	0.00558211	0.10586	0.0251791	0.167492	0.0365667	0.167944	0.0871821	0.108535	-0.0442572	-0.0201125	0.0430453	0.086165	0.0237135	0.0237135	0.127389	-0.0694971	-0.015686	-0.0193548
X	F	B5	D6	0.0474905	-0.0352749	0.0140202	0.00625	-0.0297409	0.10625	0.0195618	0.152866	0.0999903	0.310712	0.199396	-0.0043569	0.118881	-0.107242	0.110835	0.110835	0.0909091	0.118012	0.068323	-0.038961	-0.038961	0.255118	0.0911079	0.154056	-0.0731707	0.0569106	-0.02456	0.0638913	0.0390079	0.10586	-0.00504791	0.197492	-0.029122	0.0803591	0.0444772	0.0444772	-0.0442572	0.00403216	0.0430453	0.0140202	-0.0280062	-0.131446	-0.0254777	0.0381252	0.0919364	0.0322581
X	F	B5	D7	-0.0425104	0.0554061	0.0621167	0.13125	-0.0621736	-0.01875	-0.0274053	0.127389	0.0999903	0.686687	0.0153495	0.0217323	0.034965	0.0441761	0.024087	0.110835	0.118881	0.0931677	0.118012	-0.012987	0.168831	0.200448	0.200448	0.0287308	-0.138211	0.121951	0.093375	0.093375	-0.0278437	0.139285	0.0554061	0.137491	-0.00722575	0.255529	0.15124	0.129887	-0.0925465	0.0523215	0.0430453	0.086165	-0.0797259	-0.00214637	0.152866	0.0381252	0.0919364	0.083871
X	F	D3	B1	-0.0125101	-0.00504791	0.0140202	0.00625	-0.159472	0.08125	0.113496	0	-0.0621736	0.0913933	0.0521589	-0.0304461	0.0909091	-0.107242	0.0819189	-0.00482896	0.00699301	0.118012	0.0434783	0.116883	0.350649	0.309789	0.0364377	0.0913933	-0.0731707	0.0569106	-0.0540437	0.00492378	-0.0612695	-0.0278437	0.0554061	0.137491	0.146048	0.0803591	0.0871821	0.129887	0.124756	0.00403216	0.183947	0.0380684	0.0495733	-0.105586	0.0509554	-0.015686	0.0381252	0.0580645
X	F	D3	B2	-0.0425104	0.0554061	0.0621167	-0.01875	-0.0621736	0.03125	0.0195618	0	0.00269192	0.342043	-0.0214599	-0.0304461	0.0909091	-0.0315327	0.0530029	0.0819189	0.00699301	0.465839	0.0186335	-0.012987	0.220779	0.227783	0.00910259	-0.159257	0.0243902	0.186992	-0.0835274	0.00492378	-0.0278437	0.206137	-0.00504791	0.107491	-0.0510182	0.102255	0.0231247	0.108535	0.0764662	0.0281768	-0.00392175	0.0621167	-0.0280062	0.0237135	0	-0.015686	0.0381252	-0.0193548
X	F	D3	B4	0.0474905	0.0554061	0.0380684	-0.09375	0.0675575	-0.04375	0.113496	0	-0.0297409	0.0287308	-0.0582692	-0.0565354	0.0629371	-0.0693871	0.0530029	0.110835	-0.048951	0.167702	0.142857	0.0909091	0.220779	0.118443	0.0911079	0.0287308	0.0243902	0.121951	0.0638913	0.093375	0.00558211	0.10586	0.0251791	0.137491	0.0365667	0.124152	0.0871821	0.0444772	0.00403216	-0.0201125	0.0430453	-0.0100281	-0.0280062	-0.00214637	0.0509554	-0.0694971	0.0381252	0.083871
X	F	D3	B5	-0.0125101	-0.0352749	-0.082173	0.00625	-0.0946064	0.00625	0.0665289	0	0.00269192	-0.0026005	-0.0582692	-0.0826246	0.0909091	0.0441761	0.024087	0.0530029	-0.020979	0.0434783	0.0434783	0.038961	-0.012987	0.0911079	-0.0182325	-0.127926	-0.235772	0.0569106	-0.0835274	0.00492378	0.0390079	0.0724337	0.11586	0.0474905	-0.00722575	0.0803591	0.0444772	0.108535	0.00403216	-0.0201125	-0.00392175	-0.0100281	-0.157305	-0.105586	-0.0764331	-0.0964027	0.0112196	-0.0709677
X	F	D5	B1	-0.0725107	-0.00504791	0.110213	-0.06875	-0.0297409	-0.01875	0.0430453	-0.0254777	0.0351247	-0.0339318	0.0521589	0.0478215	-0.048951	0.195594	0.139751	-0.0337449	0.118881	0.142857	-0.0310559	0.116883	0.246753	0.118443	0.0637728	0.0913933	-0.170732	0.154472	-0.0540437	0.152342	0.00558211	-0.0278437	-0.0352749	0.107491	0.0584629	0.146048	0.108535	0.15124	0.0764662	0.0523215	0.0665289	0.0380684	-0.00214637	-0.105586	0.203822	0.0112196	-0.0964027	0.0580645
X	F	D5	B2	0.0174902	0.0251791	-0.0100281	-0.01875	0.0999903	0.03125	0.0900124	0	0.132423	-0.0339318	0.0153495	0.0217323	0.034965	-0.145096	-0.00482896	-0.00482896	0.0629371	0.068323	0.068323	0.0649351	0.272727	0.227783	0.0364377	-0.159257	-0.0406504	0.0894309	-0.0835274	0.00492378	-0.0612695	0.139285	-0.0352749	0.107491	0.0146705	0.146048	0.108535	0.129887	0.00403216	0.00403216	0.0665289	0.0380684	-0.105586	0.127153	0.0764331	-0.0425915	0.0112196	0.0322581
X	F	D5	B4	0.107491	0.0856331	-0.0100281	0.03125	0.0999903	0.05625	0.113496	-0.127389	0.0999903	0.0913933	0.0889682	-0.0565354	0.0909091	-0.145096	-0.00482896	0.0530029	-0.0769231	0.0931677	0.0434783	-0.038961	0.0909091	0.255118	0.145778	-0.0026005	-0.0406504	-0.00813008	-0.0835274	0.00492378	-0.0612695	0.0724337	0.0856331	0.0474905	-0.0510182	0.146048	-0.0195802	0.0658297	-0.0201125	-0.0201125	0.0195618	0.086165	0.0495733	0.0237135	0.152866	-0.0694971	-0.0425915	0.0322581
X	F	D5	B5	0.0174902	-0.125956	-0.0100281	-0.11875	-0.0946064	-0.01875	0.0665289	0.0764331	0.0675575	0.0913933	-0.0582692	-0.0826246	0.00699301	0.00632169	-0.00482896	0.024087	0.034965	0.0434783	-0.00621118	-0.038961	0.0909091	0.118443	0.145778	-0.065263	-0.105691	0.186992	-0.02456	-0.02456	-0.261824	-0.0278437	0.0856331	0.0774908	0.0146705	0.146048	0.0231247	0.0444772	-0.0201125	0.0281768	0.13698	-0.0100281	-0.053866	-0.0280062	0.101911	-0.123308	-0.015686	-0.0451613
X	F	D6	B1	-0.0125101	-0.0655019	-0.0100281	0.00625	-0.159472	0.08125	0.13698	0.101911	0.0675575	-0.0339318	0.0153495	-0.0565354	0.034965	0.00632169	0.0530029	-0.0337449	-0.048951	0.167702	0.192547	0.116883	0.168831	0.419129	0.0364377	-0.0339318	-0.00813008	0.0243902	0.00492378	0.00492378	-0.128121	0.0390079	0.11586	0.197492	0.0146705	0.124152	0.0871821	0.108535	0.0281768	0.0281768	0.0195618	-0.0100281	-0.00214637	-0.0280062	-0.0509554	-0.015686	0.0650308	0.0322581
X	F	D6	B2	0.0774908	-0.00504791	0.0140202	0.00625	0.00269192	-0.04375	0.0430453	-0.0254777	0.0675575	0.0287308	0.0889682	0.0739108	-0.020979	-0.0693871	-0.00482896	0.0819189	-0.020979	0.0931677	0.0434783	0.0909091	0.038961	0.118443	0.00910259	-0.159257	-0.0406504	-0.0731707	-0.02456	0.00492378	-0.0946953	0.0390079	-0.0352749	0.0174902	-0.00722575	0.0584629	0.0658297	0.172592	-0.0684019	-0.116691	0.0195618	0.0621167	-0.0797259	-0.105586	0.0764331	-0.0964027	0.0112196	-0.0193548
X	F	D6	B4	0.0474905	-0.0352749	0.0140202	0.03125	0.00269192	0.05625	0.0665289	0.0254777	0.132423	0.122725	0.0889682	0.0739108	0.0909091	-0.145096	0.0530029	0.168667	0.034965	0.0434783	0.341615	0.012987	0.194805	0.282454	0.118443	0.0287308	-0.0406504	-0.00813008	0.093375	0.152342	0.0724337	0.172711	0.0251791	0.0774908	0.0365667	0.211736	0.0658297	0.129887	-0.0201125	0.00403216	0.0900124	0.134262	0.0495733	0.178873	0.152866	-0.0694971	0.0650308	0.135484
X	F	D6	B5	-0.0125101	-0.0352749	-0.0100281	-0.06875	-0.159472	0.03125	0.0900124	0.0764331	0.0675575	0.0913933	0.0889682	-0.0565354	0.034965	-0.145096	0.0530029	-0.0915768	0.00699301	0.118012	0.167702	0.0649351	0.194805	0.227783	0.0911079	-0.0965943	-0.203252	-0.00813008	-0.02456	0.0344075	0.00558211	0.00558211	0.0554061	0.107491	0.146048	0.0584629	0.108535	0.108535	-0.0442572	0.00403216	0.0195618	0.15831	-0.053866	0.0237135	0.229299	-0.015686	0.0112196	0.23871
X	F	D7	B1	-0.0125101	0.0251791	0.0621167	-0.04375	-0.0621736	0.05625	0.0665289	0.0254777	0.164856	0.122725	0.125778	-0.0304461	0.0629371	0.00632169	0.0819189	0.024087	0.00699301	0.068323	0.0186335	0.0909091	0.194805	0.200448	0.173113	-0.0965943	-0.00813008	0.0569106	0.0344075	0.093375	-0.0278437	0.00558211	0.206541	0.137491	-0.00722575	0.167944	0.0444772	0.0871821	-0.0442572	-0.0201125	0.113496	0.0380684	0.0754332	-0.00214637	0.127389	-0.0694971	0.0112196	0.135484
X	F	D7	B2	0.107491	-0.00504791	0.0140202	-0.06875	-0.0297409	0.05625	0.13698	0.0764331	0.0999903	0.154056	0.0521589	-0.0043569	0.0629371	-0.107242	0.139751	0.0819189	0.034965	0.0434783	0.068323	0.012987	0.272727	0.0911079	0.0637728	-0.127926	-0.105691	-0.0731707	0.0344075	0.00492378	-0.0946953	0.10586	0.11586	0.107491	-0.00722575	0.124152	0.108535	0.0658297	0.00403216	0.00403216	0.0665289	0.0380684	0.0237135	-0.0797259	0.254777	0.0112196	-0.0425915	-0.0451613
X	F	D7	B4	0.0774908	0.0251791	0.0140202	0.08125	-0.0621736	0.05625	0.113496	0	0.0999903	0.0913933	-0.0582692	0.0478215	-0.104895	-0.0315327	-0.00482896	0.139751	0.0909091	0.068323	0.167702	0.038961	0.220779	0.0911079	0.200448	-0.0026005	-0.00813008	0.186992	0.0344075	0.181826	0.0390079	0.239563	0.0554061	0.167492	0.0584629	0.211736	0.108535	0.0871821	-0.0684019	0.0523215	0.113496	0.0621167	-0.00214637	0.0237135	0.0509554	-0.015686	0.0650308	0.0580645
X	F	D7	B5	-0.0425104	-0.0352749	0.0140202	0.03125	-0.127039	-0.01875	0.0900124	0.0764331	0.164856	0.279381	0.0153495	-0.0043569	0.0909091	-0.107242	0.0530029	0.0530029	0.0629371	0.0186335	0.068323	0.116883	0.246753	0.145778	0.0911079	-0.0339318	-0.105691	0.0894309	-0.142495	0.122859	0.0724337	0.10586	0.176314	0.137491	-0.029122	0.18984	0.0444772	0.108535	0.0281768	0.0281768	0.0900124	0.086165	0.127153	-0.053866	0.254777	-0.0964027	0.0381252	0.0322581
NO Macrocycle	NO Macrocycle	NO Macrocycle	NO Macrocycle	NA	0.017341	0.00977995	-0.112469	0.104046	0.0342298	-0.0146699	-0.0880196	0.017341	0.104046	0.0963855	-0.0635697	0.017341	-0.144578	0.104046	0.017341	0.16185	0.132948	0.16185	0.104046	0.132948	0.104046	0.16185	0.0751445	0.0462428	0.0751445	0.132948	0.132948	0.0751445	-0.0404624	0.017341	0.104046	0.00977995	0.0342298	-0.0880196	0.0586797	0.0342298	0.0342298	-0.0146699	0.00977995	0.0342298	-0.112469	-0.0391198	0.00977995	-0.0146699	-0.0391198
X	W	B1	D3	0.197492	-0.00504791	0.182358	0.05625	0.0999903	0.20625	0.0900124	0.127389	0.197289	0.216718	0.236206	0.178268	0.230769	0.157739	0.139751	0.0819189	0.174825	0.167702	0.118012	0.298701	0.324675	0.309789	0.173113	0.154056	0.121951	0.284553	0.122859	0.270277	0.0724337	0.139285	0.11586	0.137491	0.146048	0.146048	0.215297	0.15124	0.124756	0.0523215	0.183947	0.086165	0.153013	0.0754332	0.254777	0.0919364	0.0919364	0.445161
X	W	B1	D5	0.137491	-0.0957289	0.134262	0.23125	0.0675575	0.10625	0.230914	0.0509554	0.164856	0.0287308	0.273015	0.178268	0.174825	0.347011	0.024087	0.28433	0.202797	0.217391	0.192547	0.272727	0.272727	0.282454	0.118443	0.122725	0.0243902	0.154472	0.093375	0.181826	0.0724337	0.0390079	0.146087	0.0774908	0.146048	0.146048	0.236649	0.0871821	0.1489	0.0281768	0.13698	0.230455	0.0495733	-0.00214637	0.152866	0.118842	0.0112196	0.187097
X	W	B1	D6	0.137491	-0.00504791	0.110213	-0.01875	-0.0297409	0.03125	0.0900124	0.127389	0.164856	0.0913933	0.0521589	-0.0043569	0.00699301	0.0441761	0.0819189	0.0530029	0.00699301	0.142857	0.068323	0.0909091	0.246753	0.173113	0.145778	-0.0339318	-0.0731707	0.186992	0.093375	0.093375	-0.0278437	0.139285	0.0856331	0.167492	0.0146705	0.18984	0.0658297	0.129887	-0.0201125	0.100611	0.0430453	0.086165	-0.053866	0.101293	0.152866	0.0112196	-0.015686	0.135484
X	W	B1	D7	0.107491	0.0856331	0.182358	0.13125	0.0675575	0.10625	0.160463	0.101911	0.294587	0.24805	0.162587	0.178268	0.202797	0.119885	0.0530029	0.0530029	0.034965	0.118012	0.167702	0.168831	0.298701	0.173113	0.255118	0.0913933	0.0569106	0.186992	0.122859	0.299761	0.0724337	0.172711	0.146087	0.287493	0.0365667	0.233633	0.193944	0.129887	0.0764662	0.100611	0.0900124	0.110213	0.0495733	0.127153	0.382166	0.0919364	0.172653	0.083871
X	W	B2	D3	-0.0125101	-0.0655019	0.0621167	0.10625	0.0675575	0.10625	0.254397	0.101911	0.132423	0.310712	0.125778	0.0478215	0.258741	0.0441761	0.226499	0.110835	0.118881	0.0931677	0.217391	0.142857	0.272727	0.282454	0.227783	0.0287308	0.0894309	0.284553	0.122859	0.240794	0.0724337	0.206137	0.0856331	0.197492	0.146048	0.233633	0.108535	0.279354	0.0764662	0.0764662	0.0900124	0.230455	0.0237135	0.0754332	0.152866	0.0381252	0.0919364	0.0322581
X	W	B2	D5	0.167492	-0.00504791	0.086165	0.10625	0.132423	0.08125	0.113496	0.127389	0.197289	0.122725	-0.0214599	0.0739108	0.0629371	0.0441761	0.226499	0.139751	0.00699301	0.118012	0.118012	0.0649351	0.0909091	0.145778	0.145778	0.060062	-0.00813008	0.154472	0.181826	0.0638913	-0.0612695	0.139285	0.146087	0.107491	-0.0510182	0.167944	0.0871821	0.129887	0.0764662	0.00403216	0.0665289	0.182358	-0.00214637	0.0754332	0.101911	-0.0694971	0.0112196	0.083871
X	W	B2	D6	0.0474905	0.0251791	0.0621167	0.03125	0.0351247	0.10625	0.13698	0.152866	0.00269192	0.0287308	0.199396	-0.0826246	0.0909091	0.00632169	0.197583	0.139751	0.0909091	0.0186335	0.118012	0.038961	0.246753	0.173113	0.118443	0.0287308	0.186992	0.0894309	0.093375	0.00492378	-0.0612695	0.206137	0.0856331	0.0474905	0.0584629	0.167944	0.0658297	0.0871821	0.0281768	-0.0442572	0.113496	0.086165	0.127153	-0.0280062	0.127389	0.0112196	0.0112196	0.0322581
X	W	B2	D7	0.227492	0.0554061	0.15831	0.18125	0.0999903	0.13125	0.230914	0.280255	0.164856	0.342043	0.125778	0.126089	0.118881	0.0441761	0.0819189	0.226499	0.00699301	0.142857	0.217391	0.194805	0.298701	0.282454	0.145778	-0.159257	0.154472	0.284553	0.122859	0.152342	0.139285	0.306414	0.206541	0.287493	0.0584629	0.255529	0.0871821	0.15124	0.221334	0.124756	0.113496	0.134262	0.0495733	0.178873	0.229299	0.0919364	0.145748	0.264516
X	W	B4	D3	0.167492	0.0554061	0.110213	0.25625	0.0675575	0.23125	0.183947	0.127389	0.164856	0.24805	0.199396	0.1	0.146853	0.0820305	0.371078	0.226499	0.146853	0.267081	0.291925	0.0909091	0.220779	0.337124	0.282454	0.060062	0.186992	0.252033	0.152342	0.270277	0.10586	0.272989	0.11586	0.137491	0.146048	0.233633	0.0871821	0.172592	0.0523215	0.100611	0.160463	0.15831	0.0237135	0.153013	0.178344	0.0919364	0.118842	0.23871
X	W	B4	D5	0.227492	0.176314	0.15831	0.20625	0.197289	0.10625	0.20743	0.0764331	0.132423	0.0913933	0.125778	0.152178	0.174825	0.0441761	0.226499	0.139751	0.146853	0.217391	0.0931677	0.116883	0.272727	0.255118	0.200448	0.185387	0.0569106	0.186992	0.152342	0.181826	0.0724337	0.306414	0.176314	0.167492	0.0803591	0.255529	0.15124	0.236649	0.0764662	0.00403216	0.113496	0.230455	0.101293	0.101293	0.305732	-0.0425915	0.145748	0.264516
X	W	B4	D6	0.137491	0.0554061	0.0621167	0.05625	0.0999903	0.13125	0.20743	0.0764331	0.0999903	0.0913933	0.162587	0.152178	0.146853	0.00632169	0.168667	0.197583	0.202797	0.068323	0.118012	0.116883	0.168831	0.200448	0.118443	0.122725	0.186992	0.252033	0.093375	0.122859	0.0390079	0.239563	0.266995	0.197492	-0.00722575	0.146048	0.0658297	0.258002	0.0523215	0.0764662	0.0900124	0.134262	0.0495733	0.204732	0.127389	-0.015686	0.145748	0.0322581
X	W	B4	D7	0.197492	0.0856331	0.0621167	0.20625	0.0999903	0.20625	0.13698	0.127389	0.00269192	0.24805	0.162587	0.126089	0.146853	0.0441761	0.342162	0.197583	-0.020979	0.192547	0.291925	0.0909091	0.220779	0.337124	0.227783	0.060062	0.154472	0.349593	0.181826	0.270277	0.10586	0.272989	0.206541	0.107491	0.0803591	0.299321	0.108535	0.193944	0.0523215	0.100611	0.160463	0.15831	0.0237135	0.178873	0.33121	0.0919364	0.199559	0.264516
X	W	B5	D3	0.167492	-0.0352749	0.0621167	0.08125	0.132423	0.13125	0.183947	0.203822	0.164856	0.279381	0.236206	0.1	0.118881	0.233448	0.197583	0.197583	0.00699301	0.242236	0.267081	0.0909091	0.298701	0.255118	0.200448	0.0913933	0.0569106	0.414634	0.0638913	0.240794	0.00558211	0.272989	0.11586	0.227492	0.0146705	0.233633	0.0871821	0.236649	0.0281768	0.0764662	0.0430453	0.134262	0.0754332	0.101293	0.127389	0.0112196	0.0650308	0.0580645
X	W	B5	D5	0.137491	0.0554061	0.086165	0.08125	0.132423	0.18125	0.277881	0.101911	0.262154	0.122725	-0.0214599	-0.0043569	0.118881	-0.0315327	0.139751	0.139751	0.118881	0.142857	0.068323	0.168831	0.142857	0.227783	0.118443	0.122725	0.0569106	0.154472	0.0638913	0.152342	0.00558211	0.139285	0.146087	0.107491	0.0146705	0.146048	0.108535	0.129887	0.0764662	0.100611	0.113496	0.110213	-0.00214637	-0.0280062	0.127389	0.0381252	0.0919364	0.109677
X	W	B5	D6	0.107491	-0.0352749	0.0380684	0.03125	-0.0946064	0.08125	0.0900124	0.101911	0.164856	0.0913933	-0.0214599	0.0739108	0.0629371	-0.0315327	0.139751	0.0530029	0.00699301	0.0186335	0.142857	0.038961	0.194805	0.200448	0.200448	0.122725	-0.0406504	0.0894309	0.00492378	0.00492378	0.00558211	0.306414	0.0251791	0.167492	0.0146705	0.167944	0.172592	0.193944	0.0764662	0.00403216	0.0900124	0.110213	-0.0280062	-0.0280062	0.0764331	-0.015686	0.118842	0.0580645
X	W	B5	D7	0.0474905	0.0251791	0.0621167	0.05625	0.00269192	0.08125	0.113496	0.0764331	0.262154	0.561362	-0.0582692	0.0739108	0.118881	0.0820305	0.197583	0.197583	0.118881	0.217391	0.242236	0.0909091	0.272727	0.337124	0.173113	0.185387	-0.105691	0.0243902	0.152342	0.240794	-0.128121	0.306414	0.0554061	0.227492	0.0803591	0.167944	0.15124	0.129887	0.00403216	0.0281768	0.0665289	0.110213	-0.053866	0.0495733	0.229299	0.0650308	0.199559	0.083871
X	W	D3	B1	0.0474905	0.0251791	0.086165	0.10625	0.00269192	0.03125	0.113496	0.127389	0.132423	0.185387	0.273015	0.178268	0.118881	0.119885	0.28433	-0.00482896	0.118881	0.291925	0.192547	0.220779	0.272727	0.52847	0.0911079	0.0287308	0.284553	0.317073	0.152342	0.270277	0.10586	0.10586	0.0554061	0.287493	0.18984	0.124152	0.15124	0.172592	0.124756	0.0764662	0.13698	0.134262	0.0237135	0.0237135	0.203822	0.118842	0.0112196	0.135484
X	W	D3	B2	-0.0125101	-0.00504791	0.0380684	0.15625	0.132423	0.10625	0.183947	0.127389	0.132423	0.216718	0.0153495	0.152178	0.202797	-0.0693871	0.342162	0.139751	0.034965	0.068323	0.267081	0.116883	0.272727	0.255118	0.0911079	0.060062	-0.0731707	0.0894309	0.00492378	0.152342	0.139285	0.139285	0.176314	0.167492	0.0146705	0.146048	0.108535	0.15124	-0.0201125	0.0764662	0.0430453	0.0380684	-0.0797259	0.0495733	0.152866	-0.0694971	0.0112196	0.083871
X	W	D3	B4	0.167492	0.0856331	0.0380684	0.00625	0.164856	0.08125	0.0665289	0.178344	0.132423	0.185387	0.0889682	0.1	0.118881	0.0820305	0.371078	0.110835	0.0629371	0.0931677	0.242236	0.038961	0.324675	0.227783	0.200448	0.154056	0.0243902	0.284553	0.093375	0.0638913	0.00558211	0.0390079	0.0856331	0.197492	0.102255	0.146048	0.0871821	0.129887	0.0523215	-0.0442572	0.0900124	0.0621167	0.127153	0.0237135	0.152866	-0.0425915	0.0919364	0.212903
X	W	D3	B5	0.0174902	0.0251791	0.110213	0.10625	0.00269192	0.20625	0.0195618	0.203822	0.164856	0.24805	0.0521589	0.126089	0.146853	0.0441761	0.313246	0.139751	0.0629371	0.0931677	0.167702	0.116883	0.298701	0.200448	0.227783	-0.0026005	0.0243902	0.121951	0.093375	0.122859	0.10586	0.0724337	-0.00504791	0.0474905	0.0584629	0.167944	0.15124	0.108535	0.0523215	0.0523215	0.160463	0.110213	0.0237135	0.0237135	0.101911	-0.0694971	0.0381252	0.083871
X	W	D5	B1	0.0774908	-0.00504791	0.110213	0.00625	-0.0297409	0.10625	0.0900124	0.0254777	0.0675575	-0.0339318	0.199396	0.0739108	0.0909091	0.119885	0.226499	0.0530029	0.146853	0.217391	0.118012	0.220779	0.402597	0.337124	0.145778	0.122725	0.0243902	0.252033	0.0344075	0.00492378	-0.0612695	0.139285	0.0554061	0.137491	0.0365667	0.0584629	0.193944	0.129887	0.0764662	0.0764662	0.160463	0.110213	0.127153	-0.0280062	0.407643	0.0650308	-0.0425915	0.135484
X	W	D5	B2	0.107491	-0.0655019	0.0380684	0.15625	0.0351247	0.10625	0.13698	0.152866	0.164856	0.24805	0.0889682	0.204357	0.118881	0.0820305	0.168667	0.0819189	0.118881	0.142857	0.242236	0.0649351	0.272727	0.391794	0.282454	-0.0026005	-0.0406504	0.186992	0.152342	0.122859	0.0724337	0.272989	0.206541	0.0474905	0.0803591	0.299321	0.0871821	0.129887	0.100611	0.100611	0.0665289	0.134262	0.0237135	0.127153	0.101911	0.0112196	0.118842	0.083871
X	W	D5	B4	0.107491	0.11586	0.110213	0.20625	0.164856	0.05625	0.183947	0.101911	0.164856	0.436037	0.0521589	0.126089	0.174825	0.00632169	0.255415	0.342162	0.174825	0.192547	0.291925	0.0649351	0.298701	0.255118	0.227783	0.0287308	0.186992	0.219512	-0.02456	0.122859	0.00558211	0.239563	0.297222	0.167492	0.124152	0.299321	0.129887	0.172592	0.0523215	0.124756	0.0900124	0.182358	0.0237135	0.127153	0.152866	0.0112196	0.0650308	0.23871
X	W	D5	B5	0.137491	0.0856331	0.0140202	0.05625	-0.0621736	0.05625	0.13698	0.101911	0.132423	0.216718	0.0521589	0.0739108	0.0629371	-0.107242	0.139751	0.0819189	-0.020979	0.068323	0.142857	0.038961	0.220779	0.200448	0.200448	0.060062	-0.0406504	0.154472	0.00492378	0.093375	0.0390079	0.0724337	0.0856331	0.167492	0.0146705	0.146048	0.0444772	0.0658297	0.0523215	-0.0201125	0.0900124	0.086165	0.0237135	0.0237135	0.229299	0.0112196	0.0112196	0.083871
X	W	D6	B1	-0.0425104	0.0251791	0.086165	0.13125	0.0675575	0.13125	0.13698	0.0764331	0.0999903	0.122725	0.125778	0.0478215	0.0629371	0.00632169	0.0819189	0.110835	0.146853	0.167702	0.167702	0.0649351	0.272727	0.282454	0.145778	-0.0026005	-0.00813008	0.154472	0.0638913	0.152342	-0.0278437	0.0390079	0.146087	0.167492	0.102255	0.233633	0.129887	0.129887	0.100611	0.0281768	0.113496	0.134262	0.0495733	0.0754332	0.254777	0.0650308	0.0650308	0.109677
X	W	D6	B2	0.0174902	0.11586	0.0380684	0.15625	0.0999903	0.00625	0.13698	0.101911	0.0351247	0.0913933	0.0521589	-0.0304461	0.0909091	-0.0315327	0.0819189	0.0819189	-0.048951	0.068323	0.118012	0.038961	0.142857	0.173113	0.118443	-0.0339318	0.0894309	0.0243902	0.0638913	0.0344075	0.0390079	0.10586	0.0856331	0.167492	0.0365667	0.102255	0.172592	0.172592	-0.0684019	0.00403216	0.113496	0.134262	0.0754332	0.0754332	0.0254777	0.0112196	0.0650308	0.00645161
X	W	D6	B4	0.227492	0.0251791	0.134262	0.10625	0.229721	0.08125	0.13698	0.203822	0.164856	0.279381	0.125778	0.1	0.202797	0.0441761	0.110835	0.139751	0.0909091	0.0931677	0.242236	0.0649351	0.142857	0.391794	0.255118	0.060062	0.0894309	0.284553	0.181826	0.0638913	0.206137	0.172711	0.146087	0.197492	0.0146705	0.277425	0.129887	0.236649	0.0281768	0.173045	0.160463	0.15831	0.0754332	0.153013	0.178344	0.0112196	0.172653	0.212903
X	W	D6	B5	0.137491	0.0554061	0.0621167	0.00625	-0.0297409	0.13125	0.13698	0.203822	0.0351247	0.154056	0.0153495	0.0217323	0.0629371	0.00632169	0.168667	0.139751	0.00699301	0.068323	0.0931677	0.038961	0.220779	0.145778	0.145778	-0.0965943	-0.00813008	0.121951	0.152342	0.152342	0.10586	0.139285	0.11586	0.197492	0.0146705	0.102255	0.108535	0.129887	0.0281768	0.0523215	0.0900124	0.086165	0.127153	-0.00214637	0.127389	-0.015686	0.145748	0.187097
X	W	D7	B1	0.0774908	-0.00504791	0.0621167	0.20625	0.0351247	0.18125	0.160463	0.152866	0.132423	0.279381	0.125778	0.0739108	0.00699301	0.0441761	0.313246	-0.0337449	0.0909091	0.192547	0.192547	0.0649351	0.272727	0.227783	0.145778	-0.0026005	-0.0406504	0.121951	0.0638913	0.240794	0.139285	0.10586	0.0251791	0.287493	0.0365667	0.0803591	0.0658297	0.129887	-0.0201125	0.0523215	0.160463	0.134262	0.204732	0.0495733	0.229299	0.145748	0.145748	0.0322581
X	W	D7	B2	0.0774908	-0.0655019	0.0140202	0.10625	0.0351247	0.05625	0.13698	0.152866	0.00269192	0.122725	0.0521589	0.1	0.0909091	0.00632169	0.255415	0.110835	0.034965	-0.00621118	0.118012	0.012987	0.246753	0.118443	0.118443	0.060062	0.121951	0.186992	0.122859	-0.0540437	-0.0278437	0.139285	0.206541	0.107491	-0.0510182	0.146048	0.0658297	0.0444772	0.0281768	0.00403216	0.0195618	0.0380684	0.0237135	0.0237135	0.0254777	-0.015686	0.199559	-0.0193548
X	W	D7	B4	0.0474905	0.146087	0.086165	0.13125	0.132423	0.03125	0.13698	0.127389	0.197289	0.4987	0.125778	0.204357	0.174825	-0.0315327	0.197583	0.168667	0.00699301	0.068323	0.0931677	0.0909091	0.246753	0.200448	0.173113	-0.065263	0.121951	0.154472	0.181826	0.0638913	0.00558211	0.139285	0.206541	0.107491	0.0365667	0.321217	0.15124	0.279354	0.00403216	0.0281768	0.13698	0.086165	0.0495733	0.204732	0.127389	-0.0425915	0.118842	0.212903
X	W	D7	B5	0.0774908	0.0554061	0.0380684	0.18125	0.00269192	0.08125	0.113496	0.203822	0.164856	0.185387	0.162587	0.126089	0.146853	0.0820305	0.110835	0.139751	0.118881	0.142857	0.118012	0.220779	0.246753	0.173113	0.173113	0.0913933	0.0569106	0.121951	0.0638913	0.093375	-0.0946953	0.10586	0.146087	0.167492	0.167944	0.124152	0.15124	0.129887	0.0523215	0.00403216	0.0900124	0.0380684	0.178873	0.0495733	0.229299	0.0112196	0.0919364	0.083871
[truncated: 59 more columns]

## Sheet: Figure 4b-c
Figure 4 Screen against MDM2 and hit characterization
Panel b) Displacement of fluorescent reporter peptide from MDM2 by HPLC-purified hit macrocycles M6 to M8 measured by fluorescence polarization (FP).
		M6			M7			M8
Log[Macrocycle] M	Replicate 1	Replicate 2	Replicate 3	Replicate 1	Replicate 2	Replicate 3	Replicate 1	Replicate 2	Replicate 3
-4	25	23	22	39	34	33	50	44	45
-4.30103	31	28	30	47	37	40	50	43	47
-4.60206	33	32	33	50	42	45	52	45	51				IC50 (µM)
-4.90309	38	32	40	54	48	49	53	50	49				Replicate 1	Replicate 2	Replicate 3	Average	SD
-5.20412	47	39	44	60	47	53	59	42	53			M6	2.6	1.9	2.6	2.4	0.4
-5.50515	51	45	47	68	53	61	61	53	54			M7	3.8	2	5.3	3.7	2
-5.80618	62	52	55	73	55	63	67	55	59			M8	1	0.84	0.86	0.9	0.1
-6.10721	69	59	62	81	61	69	73	65	68
-6.40824	80	67	64	87	68	75	80	68	73
-6.70927	83	68	74	89	72	77	85	73	80
-7.0103	78	72	75	92	75	82	87	82	87
-7.31133	86	75	80	92	72	85	92	79	84
-7.61236	89	77	85	97	81	87	94	80	85
-7.91339	88	77	82	94	83	85	90	80	83
-8.21442	89	77	85	94	79	89	94	77	85
-8.51545	91	80	78	96	78	86	93	83	83
No protein, no inhibitor	N.D.	21	18	N.D.	21	18	N.D.	21	18
No inhibitor	93	82	84	93	82	84	93	82	84
	N.D. = not determined			Values are anisotropy
Panel c) Chemical structures of M6 to M8 labeled with FITC for measuring the affinity in a direct binding assay by FP. Kd values are means and SDs of three independent measurements.
		F-M6			F-M7			F-M8
Log[MDM2] M	Replicate 1	Replicate 2	Replicate 3	Replicate 1	Replicate 2	Replicate 3	Replicate 1	Replicate 2	Replicate 3
-4.5157	229	237	237	245	230	246	241	245	248				KD (nM)
-4.81673	225	232	227	225	226	222	231	236	245				Replicate 1	Replicate 2	Replicate 3	Replicate 4	Replicate5	Average	SD
-5.11776	213	227	215	227	220	222	230	229	224			F-M6	650	690	620	600	590	630	41
-5.41879	206	210	209	204	205	208	212	221	221			F-M7	880	760	740	580	670	730	110
-5.71982	192	189	188	184	184	181	207	207	208			F-M8	360	440	390	360	330	380	42
-6.02085	153	155	164	147	144	157	182	174	187
-6.32188	117	124	126	106	112	122	145	146	158
-6.62291	90	95	101	84	81	95	117	110	118
-6.92394	63	76	75	67	62	77	92	87	84
-7.22497	58	60	69	52	53	59	64	64	76
-7.526	50	48	55	47	48	52	48	57	63
-7.82703	41	48	49	42	36	45	41	42	56
-8.12806	43	42	47	40	36	43	37	39	40
-8.42909	41	40	43	39	37	40	36	39	39
No Protein	35.5	37.5	42	33.5	35	39	32	34.5	31.5
		F-M6			F-M7			F-M8
Log[MDM2] M	Replicate 4	Replicate 5		Replicate 4	Replicate 5		Replicate 4	Replicate 5
-5.60206	244	240		234	240		257	256
-5.90309	208	202		203	206		229	236
-6.20412	156	153		166	160		195	199
-6.50515	110	118		118	119		159	159
-6.80618	62	54		86	84		108	108
-7.10721	44	48		71	67		75	75
-7.40824	51	58		57	56		64	58
-7.70927	55	46		51	55		55	57
-8.0103	43	45		53	46		53	49
-8.31133	48	52		49	45		53	49
-8.61236	42	40		47	43		44	46
-8.91339	52	49		48	51		46	49
-9.21442	46	51		48	47		51	43
-9.51545	44	45		47	50		48	52
-9.81648	44	48		47	45		39	41
No Protein	46	51		49	49		46	44
			Values are anisotropy

## Sheet: Figure 5
Figure 5 Affinity maturation of MDM2:p53 inhibitor
Panel b) The 63 scaffolds were combinatorially acylated with 15 carboxylic acids at a 30 picomole scale. Binding to MDM2 was measured by displacement of fluorescent peptide probe by macrocycles at a concentration of 750 nM.
Mpa	Backbone	Diamino	Trp analog	Acid 14	Acid 25	Acid 91	Acid 105	Acid 106	Acid 107	Acid 108	Acid 109	Acid 110	Acid 111	Acid 112	Acid 113	Acid 114	Acid 115	No Acid
X	Nip	Dap	2-Nal	0.0146471	0.0279627	0.0435065	-0.0214286	0.088961	0.0694805	0.0213049	0.18775	0.0213049	0.00798935	0.0213049	0.00133156	0.0279627	0.0146471	0.011039		Values are fraction bound macrocycle
X	Nip	Dap	NMe-Trp	-0.00532623	0.00133156	-0.0214286	-0.0279221	-0.0214286	0.0305195	0.00133156	0.0745672	0.0146471	-0.0186418	0.0146471	-0.011984	0.0213049	-0.011984	-0.00194805
X	Nip	Dap	1-NaI	0.0279627	0.0146471	0.062987	-0.0344156	0.153896	0.0564935	0.0412783	0.30759	0.00798935	0.0545939	0.0945406	-0.0186418	-0.00532623	0.00133156	0.024026
X	Nip	Dap	Cl-Trp	0.181092	0.154461	0.173377	-0.00844156	0.43961	0.231818	0.107856	0.513981	0.0279627	0.0745672	0.221039	0.00798935	-0.011984	-0.0186418	-0.0149351
X	Nip	Dap	Me-Trp	0.0279627	0.00133156	0.037013	-0.0149351	0.121429	0.075974	0.0745672	0.227696	0.0146471	0.0679095	0.18775	-0.0252996	-0.00532623	0.0279627	-0.00844156
X	Nip	Dap	Trp	0.207723	0.194407	0.212338	-0.0279221	0.433117	0.43961	0.420772	0.680426	0.0146471	0.154461	0.573901	-0.00532623	-0.011984	0.00798935	-0.00194805
X	Nip	Dap	D-Trp	-0.171771	-0.045273	-0.0149351	-0.0344156	-0.0149351	0.0435065	0.00798935	0.00133156	0.00133156	-0.0186418	0.0213049	-0.00532623	0.00133156	-0.011984	0.0175325
X	Nip	D-Dap	2-Nal	-0.00532623	0.00133156	0.0305195	-0.00844156	-0.00194805	0.037013	0.0213049	0.0213049	0.00798935	0.00133156	0.00798935	-0.011984	0.0479361	0.0279627	0.0175325
X	Nip	D-Dap	NMe-Trp	0.00133156	0.00133156	-0.0279221	-0.00844156	-0.00844156	0.0305195	-0.0186418	0.0146471	-0.00532623	-0.011984	0.00133156	0.00133156	0.00798935	0.00798935	0.0175325
X	Nip	D-Dap	1-NaI	-0.0186418	0.0146471	0.011039	-0.0344156	-0.00194805	0.00454545	0.0213049	0.0146471	0.0279627	0.0279627	0.0213049	0.00133156	-0.00532623	0.0213049	0.011039
X	Nip	D-Dap	Cl-Trp	0.00133156	0.0412783	0.011039	-0.0214286	0.0175325	0.024026	0.00133156	0.0213049	0.00798935	0.00133156	-0.00532623	-0.00532623	0.0146471	-0.011984	-0.00844156
X	Nip	D-Dap	Me-Trp	0.00798935	-0.00532623	0.0175325	-0.0344156	0.024026	0.024026	0.0146471	0.0346205	0.00798935	0.0479361	0.0213049	-0.00532623	0.0146471	-0.011984	-0.00194805
X	Nip	D-Dap	Trp	-0.011984	-0.00532623	-0.0279221	-0.0214286	-0.00194805	0.024026	0.00798935	-0.0252996	0.00133156	0.00798935	-0.011984	-0.0186418	-0.00532623	0.00133156	0.00454545
X	Nip	D-Dap	D-Trp	-0.00532623	0.00133156	0.0305195	-0.00844156	0.0564935	0.05	0.00133156	0.0945406	-0.011984	0.00133156	0.0745672	0.0213049	0.0213049	0.00133156	-0.00194805
X	Nip	N-Aeg	2-Nal	-0.00532623	0.00133156	0.0435065	-0.0344156	-0.00844156	0.011039	0.00798935	0.0412783	0.0346205	0.00133156	0.0213049	0.00133156	0.0146471	0.00133156	0.0175325
X	Nip	N-Aeg	NMe-Trp	0.00133156	0.0213049	-0.00844156	-0.00194805	-0.00194805	0.024026	0.0279627	0.00133156	-0.011984	-0.011984	0.0146471	-0.011984	-0.00532623	-0.0252996	-0.00194805
X	Nip	N-Aeg	1-NaI	-0.011984	-0.00532623	0.0305195	-0.0149351	0.00454545	0.024026	0.0213049	0.00798935	-0.00532623	0.0346205	0.0146471	-0.00532623	0.00798935	0.0213049	0.011039
X	Nip	N-Aeg	Cl-Trp	0.00133156	0.00133156	-0.00844156	-0.0214286	0.0435065	-0.00194805	-0.00532623	-0.011984	-0.00532623	-0.00532623	0.00133156	-0.0186418	-0.011984	0.00133156	-0.0279221
X	Nip	N-Aeg	Me-Trp	-0.011984	-0.00532623	0.0305195	-0.0279221	0.0175325	0.011039	0.0213049	0.00798935	0.00133156	0.0412783	0.00798935	0.00798935	0.00133156	0.00133156	0.0175325
X	Nip	N-Aeg	Trp	-0.00532623	0.00133156	0.024026	-0.00844156	-0.0149351	0.024026	-0.00532623	0.00133156	0.00798935	0.0146471	0.00798935	-0.011984	0.0346205	0.0213049	0.024026
X	Nip	N-Aeg	D-Trp	-0.0252996	-0.011984	0.05	-0.0149351	0.00454545	0.062987	0.00798935	0.0412783	0.0146471	-0.0186418	0.0545939	0.00133156	0.0612517	0.0213049	0.00454545
X	Amcp	Dap	2-Nal	-0.00532623	-0.00532623	0.011039	-0.0344156	-0.00194805	0.0305195	0.00798935	0.0279627	0.0412783	0.00133156	0.0146471	0.00133156	0.0213049	0.0412783	0.037013
X	Amcp	Dap	NMe-Trp	-0.0252996	0.00133156	0.024026	-0.0149351	0.00454545	0.0305195	-0.011984	0.0146471	0.0146471	-0.011984	0.0146471	-0.0252996	0.0545939	0.00798935	0.0175325
X	Amcp	Dap	1-NaI	-0.0186418	0.00798935	-0.0279221	-0.0344156	0.011039	-0.00844156	0.0279627	0.0279627	0.00133156	0.00798935	0.00133156	-0.011984	-0.00532623	0.00133156	-0.0214286
X	Amcp	Dap	Cl-Trp	0.0146471	0.0146471	0.011039	-0.00844156	0.101948	0.00454545	0.00133156	0.0679095	0.00798935	0.00798935	0.00798935	-0.0186418	-0.00532623	-0.011984	-0.0149351
X	Amcp	Dap	Me-Trp	0.00798935	-0.00532623	0.0305195	-0.0214286	0.05	0.00454545	0.00798935	0.0412783	0.00798935	0.0346205	0.0279627	0.00798935	0.0412783	0.0146471	0.00454545
X	Amcp	Dap	Trp	0.00798935	0.0479361	0.0694805	-0.0279221	0.0954545	0.062987	0.0679095	0.24767	0.0146471	0.00798935	0.12783	0.00133156	-0.00532623	0.00133156	-0.00844156
X	Amcp	Dap	D-Trp	-0.0186418	0.00798935	0.024026	-0.0149351	0.00454545	0.05	0.00798935	0.0479361	0.00798935	0.00133156	0.0146471	-0.011984	0.0346205	0.00133156	-0.00194805
X	Amcp	D-Dap	2-Nal	0.00133156	-0.0186418	0.0175325	-0.00844156	0.00454545	0.011039	0.00798935	-0.0186418	0.0279627	-0.00532623	0.0346205	-0.00532623	-0.00532623	0.0146471	0.024026
X	Amcp	D-Dap	NMe-Trp	0.00798935	0.0279627	0.0175325	-0.0149351	-0.0149351	0.0305195	-0.011984	-0.00532623	0.0146471	0.00133156	0.0146471	0.00798935	0.0545939	0.0146471	-0.00194805
X	Amcp	D-Dap	1-NaI	0.00798935	-0.00532623	0.00454545	-0.0344156	0.0175325	-0.00844156	0.0213049	0.0213049	0.0279627	0.00798935	-0.00532623	-0.00532623	0.0279627	0.0146471	0.0175325
X	Amcp	D-Dap	Cl-Trp	0.00798935	0.0213049	-0.00194805	-0.0279221	0.0175325	0.011039	-0.0252996	-0.00532623	0.00798935	0.0213049	-0.00532623	0.00798935	-0.00532623	-0.00532623	-0.00844156
X	Amcp	D-Dap	Me-Trp	-0.0319574	-0.00532623	-0.0214286	-0.00194805	0.00454545	0.0175325	0.00798935	0.0146471	0.0213049	0.0146471	0.00133156	-0.011984	0.0146471	0.0146471	0.0175325
X	Amcp	D-Dap	Trp	-0.00532623	-0.00532623	0.037013	-0.0149351	0.00454545	0.024026	-0.00532623	0.00798935	0.0146471	0.00798935	-0.00532623	-0.00532623	-0.00532623	-0.0186418	-0.0149351
X	Amcp	D-Dap	D-Trp	0.00133156	0.00798935	-0.0149351	-0.0409091	-0.0149351	0.0305195	-0.011984	-0.0186418	-0.00532623	-0.0186418	0.0146471	0.00133156	0.00798935	-0.00532623	-0.00194805
X	Amcp	N-Aeg	2-Nal	-0.0319574	-0.00532623	0.0435065	-0.0409091	0.062987	0.0175325	0.0412783	0.0878828	0.0213049	-0.0252996	0.0745672	0.00798935	0.0279627	0.0146471	0.011039
X	Amcp	N-Aeg	NMe-Trp	-0.011984	-0.011984	0.0175325	-0.0214286	-0.00844156	0.0305195	0.0146471	-0.0186418	-0.00532623	0.00133156	-0.0186418	-0.0186418	-0.00532623	-0.00532623	0.011039
X	Amcp	N-Aeg	1-NaI	-0.00532623	-0.011984	0.0305195	-0.0344156	0.00454545	0.011039	0.0346205	0.0213049	0.0146471	0.00798935	0.00798935	0.0279627	0.00133156	-0.00532623	-0.0214286
X	Amcp	N-Aeg	Cl-Trp	-0.0252996	-0.0252996	0.00454545	0.011039	0.0435065	0.0175325	-0.00532623	0.0146471	0.0146471	-0.00532623	-0.0186418	-0.0186418	-0.00532623	0.00133156	-0.0149351
X	Amcp	N-Aeg	Me-Trp	-0.00532623	-0.011984	0.0175325	-0.00844156	0.024026	-0.00194805	0.0213049	0.0146471	0.0146471	0.0146471	0.0279627	0.0146471	0.00798935	0.00133156	-0.00194805
X	Amcp	N-Aeg	Trp	-0.011984	0.00133156	-0.00194805	-0.0149351	0.0175325	0.0175325	0.0213049	0.0346205	0.0146471	-0.00532623	0.0412783	0.0346205	0.0213049	0.00133156	-0.0149351
X	Amcp	N-Aeg	D-Trp	-0.0252996	0.0213049	0.00454545	-0.00194805	-0.0149351	0.037013	0.0346205	0.00133156	0.0146471	0.00798935	0.00798935	0.00133156	0.0545939	0.0479361	-0.00194805
X	Cop	Dap	2-Nal	0.00133156	0.0412783	0.0694805	-0.00844156	0.062987	0.0305195	0.0279627	0.0945406	0.0346205	0.00798935	0.107856	0.0279627	-0.00532623	0.0279627	0.00454545
X	Cop	Dap	NMe-Trp	0.0279627	-0.00532623	0.024026	0.0175325	0.00454545	0.011039	0.0146471	0.0412783	0.0146471	-0.011984	0.00133156	-0.011984	-0.0186418	-0.00532623	-0.0344156
X	Cop	Dap	1-NaI	0.00798935	-0.011984	0.037013	-0.0344156	0.0564935	0.011039	0.0213049	0.0745672	0.0146471	-0.011984	0.0213049	-0.011984	0.0213049	0.0279627	0.024026
X	Cop	Dap	Cl-Trp	0.12783	0.0878828	0.101948	-0.00194805	0.283766	0.101948	0.0745672	0.194407	0.0213049	0.0346205	0.134487	0.00133156	-0.0386152	-0.00532623	-0.00844156
X	Cop	Dap	Me-Trp	0.00133156	0.0146471	0.011039	-0.0344156	0.0954545	0.0175325	0.0412783	0.101198	0.0279627	0.0346205	0.0412783	0.00133156	-0.00532623	0.0146471	-0.00194805
X	Cop	Dap	Trp	0.0412783	0.0412783	0.0824675	-0.0409091	0.16039	0.108442	0.0545939	0.18775	-0.011984	0.0479361	0.167776	-0.00532623	0.0213049	-0.00532623	0.011039
X	Cop	Dap	D-Trp	0.0146471	-0.011984	0.024026	-0.0214286	0.011039	0.037013	-0.00532623	0.0412783	0.0146471	0.00133156	0.0279627	0.00133156	0.0213049	0.00798935	0.0175325
X	Cop	D-Dap	2-Nal	-0.00532623	0.00133156	0.0175325	-0.0344156	0.00454545	0.00454545	-0.00532623	0.0479361	0.0346205	0.00133156	0.0213049	0.00798935	-0.00532623	0.0146471	0.011039
X	Cop	D-Dap	NMe-Trp	-0.0186418	-0.0186418	0.0305195	0.0175325	0.00454545	0.0694805	0.00798935	0.0346205	0.0146471	0.00133156	0.0346205	0.0213049	0.0479361	0.0279627	0.024026
X	Cop	D-Dap	1-NaI	-0.00532623	0.00133156	0.05	-0.0149351	0.0305195	0.0305195	0.0279627	0.00133156	0.0479361	0.00798935	0.0146471	0.00798935	0.00798935	0.00798935	0.011039
X	Cop	D-Dap	Cl-Trp	-0.00532623	-0.011984	0.037013	-0.0214286	0.0564935	0.00454545	-0.00532623	#VALUE!	0.0346205	-0.00532623	0.0545939	0.0146471	-0.0252996	-0.00532623	-0.00194805
X	Cop	D-Dap	Me-Trp	-0.00532623	0.0146471	0.00454545	-0.00844156	0.062987	0.05	0.0213049	0.0213049	0.0279627	0.0146471	0.0545939	0.00798935	-0.0186418	0.0146471	0.011039
X	Cop	D-Dap	Trp	0.00133156	0.00133156	0.011039	-0.0214286	0.0175325	0.0435065	0.0213049	0.0346205	-0.00532623	0.0146471	0.0213049	-0.00532623	-0.00532623	0.00798935	0.011039
X	Cop	D-Dap	D-Trp	-0.0252996	-0.0186418	-0.00194805	-0.0344156	-0.00194805	0.05	0.0146471	0.00133156	0.0146471	-0.011984	0.0213049	0.00798935	0.161119	0.00798935	0.0175325
X	Cop	N-Aeg	2-Nal	-0.0186418	0.00133156	0.00454545	-0.0149351	0.0175325	-0.00844156	0.0146471	0.0346205	0.0479361	0.00798935	0.0346205	0.0279627	0.00798935	0.00798935	0.00454545
X	Cop	N-Aeg	NMe-Trp	-0.0252996	0.0213049	0.024026	-0.0409091	-0.00194805	0.011039	0.00798935	-0.0319574	-0.00532623	0.0146471	0.0146471	-0.00532623	0.00133156	0.00133156	-0.00844156
X	Cop	N-Aeg	1-NaI	-0.0252996	0.00798935	0.024026	-0.00844156	0.011039	-0.0149351	0.0479361	0.0146471	0.0346205	-0.00532623	0.0346205	0.00798935	0.0146471	0.0146471	0.0305195
X	Cop	N-Aeg	Cl-Trp	-0.00532623	0.00133156	0.037013	0.0175325	0.0305195	0.00454545	-0.011984	-0.00532623	0.00798935	0.00798935	0.0279627	0.00133156	-0.011984	0.0213049	-0.00194805
X	Cop	N-Aeg	Me-Trp	0.00133156	0.0279627	0.05	-0.0279221	0.024026	0.00454545	0.0213049	0.00133156	0.0213049	-0.00532623	0.0279627	0.0146471	-0.011984	-0.00532623	-0.00194805
X	Cop	N-Aeg	Trp	-0.00532623	0.0545939	0.011039	-0.00844156	0.0175325	0.00454545	0.0213049	0.081225	0.0146471	0.00798935	0.0279627	0.0146471	0.00798935	-0.011984	-0.0149351
X	Cop	N-Aeg	D-Trp	-0.011984	0.00133156	-0.00194805	-0.00194805	0.011039	-0.00194805	0.0146471	0.0213049	0.0146471	0.0213049	0.00133156	-0.00532623	-0.00532623	-0.00532623	-0.0149351
DMSO	DMSO	DMSO	DMSO	0.0612517	0.00133156	0.0175325	-0.00844156	0.00454545	-0.00194805	0.0146471	0.0612517	0.0346205	0.0146471	0.280959	-0.00532623	0.0346205	0.00133156	0.0305195
Panel c) Screening of Library 4 based on the best nine scaffolds from the previous screens and 15 additional carboxylic acids.
Sequence	Nip	Dap	Trp	Acid 116	Acid 117	Acid 118	Acid 119	Acid 120	Acid 121	Acid 122	Acid 123	Acid 124	Acid 125	Acid 126	Acid 127	Acid 128	Acid 129	Acid 130	DMSO
X	Nip	Dap	2-Nal	0.0523786	0.0686706	0.0116487	0.0197947	0.427094	0.00350277	0.0116487	0.0116487	0.239736	-0.0209352	0.0931085	-0.0209352	0.15013	-0.0127892	0.00350277	0.00350277		Values are fraction bound macrocycle
X	Nip	Dap	1-NaI	0.0523786	0.0686706	-0.00464321	0.00350277	0.581867	-0.00464321	0.00350277	-0.0127892	0.264174	-0.00464321	0.0931085	0.00350277	0.215298	-0.00464321	0.0197947	-0.0127892
X	Nip	Dap	Cl-Trp	0.288612	0.207152	0.0768166	0.133838	0.638889	0.207152	0.166422	0.0442326	0.39451	0.0523786	0.475969	0.1094	0.622597	0.0605246	0.0442326	0.0197947
X	Nip	Dap	Me-Trp	0.0523786	0.0849625	0.0686706	0.0849625	0.484115	0.117546	0.101254	-0.0127892	0.256028	0.0605246	0.288612	0.0279407	0.174568	-0.00464321	-0.00464321	-0.00464321
X	Nip	Dap	Trp	0.443385	0.532991	0.435239	0.435239	0.842538	0.467823	0.39451	0.0442326	0.647035	0.0442326	0.638889	0.31305	0.638889	0.0116487	0.0360867	0.0279407
X	Amcp	Dap	Trp	0.0768166	0.125692	0.0686706	0.0686706	0.679619	0.0523786	0.0523786	-0.0127892	0.361926	-0.0209352	0.23159	0.0279407	0.1094	-0.0127892	0.00350277	0.00350277
X	Cop	Dap	Cl-Trp	0.199006	0.174568	0.1094	0.125692	0.565575	0.15013	0.101254	0.0116487	0.337488	0.0442326	0.304904	0.0849625	0.329342	0.0442326	-0.0290811	-0.0290811
X	Cop	Dap	Me-Trp	0.0360867	0.0523786	0.0279407	0.0686706	0.288612	0.0360867	0.0279407	-0.0372271	0.0931085	-0.0209352	0.0605246	0.00350277	0.0523786	-0.00464321	-0.00464321	-0.0290811
X	Cop	Dap	Trp	0.174568	0.199006	0.158276	0.158276	0.557429	0.166422	0.117546	0.00350277	0.296758	0.0279407	0.247882	0.1094	0.223444	-0.00464321	-0.00464321	-0.0209352
DMSO	DMSO	DMSO	DMSO	0.0360867	0.0279407	0.0279407	0.0116487	0.223444	-0.00464321	0.0116487	-0.00464321	0.0116487	-0.0127892	0.0197947	-0.0209352	-0.0127892	0.27232	0.00350277	-0.0209352
Panel d) Binding of fluorescein-labeled and HPLC-purified macrocycle M10 (F-M10) to MDM2 measured by FP.
	F-M10					F-M10
Log[MDM2] M	Rep. 1	Rep. 2	Rep. 3		Log[MDM2] M	Rep. 4	Rep. 5
-5	205	214	210		-5.60206	253	253
-5.30103	214	216	217		-5.90309	237	257			Kd (nM)
-5.60206	211	204	208		-6.20412	242	241			Replicate 1	Replicate 2	Replicate 3	Replicate 4	Replicate 5	Average	SD
-5.90309	189	198	199		-6.50515	228	233		M10	38	28	27	55	69	43	18
-6.20412	199	197	199		-6.80618	214	210
-6.50515	188	173	178		-7.10721	181	174
-6.80618	176	171	173		-7.40824	124	101
-7.10721	137	165	162		-7.70927	82	81
-7.40824	114	130	138		-8.0103	66	62
-7.70927	69	72	75		-8.31133	65	62
-8.0103	52	48	55		-8.61236	57	60
-8.31133	20	34	27		-8.91339	59	58
-8.61236	7	8	26		-9.21442	59	57
-8.91339	13	1	11		-9.51545	56	58
-9.21442	19	13	9		-9.81648	54	51
-9.51545	4	2	1
No protein	13	4	12		No Protein	49	58
		Values are anisotropy

## Sheet: SI Figure 7
Supplementary Figure 7 Thrombin inhibitors M1 to M5
Panel b) For all macrocycles, an 18-point, two-fold serial dilution was performed in 50 µL volumes.
For M1-M3, see raw data provided for main Figure 3c.
	M4			M5
Log [Macrocycle] M	Replicate 1	Replicate 2	Replicate 3	Replicate 1	Replicate 2	Replicate 3			IC50 (nM)
-4.47713	0.233104	0.231234	2.68223	0.906885	2.10904	0.632703			Replicate 1	Replicate 2	Replicate 3	Average	SD
-4.77816	1.12646	1.45253	2.11032	1.44273	1.69855	1.83643		M4	119	106	99	108	10.1489
-5.07919	2.62055	3.18282	-2.27403	3.00599	2.73923	3.46829		M5	152	194	180	175	21.3854
-5.38022	3.56721	5.724	3.80237	5.95173	4.03364	6.63941
-5.68125	8.13132	9.3625	6.16323	10.9304	7.96591	10.8538
-5.98228	12.9378	16.1156	11.7162	17.6573	12.1859	18.1951			Ki (nM)
-6.28331	22.0561	27.2958	19.279	28.7709	19.5248	30.0549			Replicate 1	Replicate 2	Replicate 3	Average	SD
-6.58434	34.0709	41.0749	30.9314	43.4582	31.6585	43.9432		M4	92	82	76	83	8.0829
-6.88537	55.7382	58.5476	45.5012	58.7629	45.9289	61.1122		M5	117	150	139	135	16.8028
-7.1864	66.9601	71.768	59.8299	71.8841	57.5936	73.7092
-7.48743	77.9884	82.2328	70.5659	84.3098	73.4335	84.25
-7.78846	96.6491	99.4257	81.58	90.5337	89.2642	95.3979
-8.08949	97.8608	103.867	87.0551	93.7231	94.3556	101.006
-8.39052	104.829	107.027	92.8491	97.5465	91.2322	101.125
-8.69155	103.663	106.977	93.4725	98.8622	91.1178	105.174
-8.99258	106.142	107.415	93.9974	99.6102	103.437	105.14
-9.29361	106.77	100.67	99.1971	100.407	101.159	101.243
-9.59464	107.854	105.219	99.5734	96.7611	103.636	105.345
		Values are % thrombin activity

## Sheet: SI Figure 9
Supplementary Figure 9 Scaffold synthesized for Library 2 (MDM2 screen)
Panel c) Yields of tryptophan-containing scaffolds after cyclative release.
Well	Sequence	A280	Concentration of 150x dilution (M)	Concentration of undiluted DMSO solution (M)	µmoles product	% Recovery
A1	X W B1 D3	0.325	5.90909e-05	0.00886364	1.77273	35.4545
B1	X W B5 D3	0.285	5.18182e-05	0.00777273	1.55455	31.0909
C1	X W B2 D3	0.381	6.92727e-05	0.0103909	2.07818	41.5636
D1	X W B4 D3	0.32	5.81818e-05	0.00872727	1.74545	34.9091
E1	X W B1 D7	0.298	5.41818e-05	0.00812727	1.62545	32.5091
F1	X W B5 D7	0.367	6.67273e-05	0.0100091	2.00182	40.0364
G1	X W B2 D7	0.365	6.63636e-05	0.00995455	1.99091	39.8182
H1	X W B4 D7	0.221	4.01818e-05	0.00602727	1.20545	24.1091
A2	X W B1 D5	0.297	5.4e-05	0.0081	1.62	32.4
B2	X W B5 D5	0.408	7.41818e-05	0.0111273	2.22545	44.5091
C2	X W B2 D5	0.39	7.09091e-05	0.0106364	2.12727	42.5455
D2	X W B4 D5	0.311	5.65455e-05	0.00848182	1.69636	33.9273
E2	X W B1 D6	0.353	6.41818e-05	0.00962727	1.92545	38.5091
F2	X W B5 D6	0.407	7.4e-05	0.0111	2.22	44.4
G2	X W B2 D6	0.446	8.10909e-05	0.0121636	2.43273	48.6545
H2	X W B4 D6	0.433	7.87273e-05	0.0118091	2.36182	47.2364
A3	X W D3 B1	0.289	5.25455e-05	0.00788182	1.57636	31.5273
B3	X W D3 B5	0.3	5.45455e-05	0.00818182	1.63636	32.7273
C3	X W D3 B2	0.354	6.43636e-05	0.00965455	1.93091	38.6182
D3	X W D3 B4	0.258	4.69091e-05	0.00703636	1.40727	28.1455
E3	X W D7 B1	0.338	6.14545e-05	0.00921818	1.84364	36.8727
F3	X W D7 B5	0.391	7.10909e-05	0.0106636	2.13273	42.6545
G3	X W D7 B2	0.386	7.01818e-05	0.0105273	2.10545	42.1091
H3	X W D7 B4	0.269	4.89091e-05	0.00733636	1.46727	29.3455
A4	X W D5 B1	0.373	6.78182e-05	0.0101727	2.03455	40.6909
B4	X W D5 B5	0.328	5.96364e-05	0.00894545	1.78909	35.7818
C4	X W D5 B2	0.417	7.58182e-05	0.0113727	2.27455	45.4909
D4	X W D5 B4	0.61	0.000110909	0.0166364	3.32727	66.5455
E4	X W D6 B1	0.213	3.87273e-05	0.00580909	1.16182	23.2364
F4	X W D6 B5	0.384	6.98182e-05	0.0104727	2.09455	41.8909
G4	X W D6 B2	0.396	7.2e-05	0.0108	2.16	43.2
H4	X W D6 B4	0.154	2.8e-05	0.0042	0.84	16.8
A5	X B1 W D3	0.416	7.56364e-05	0.0113455	2.26909	45.3818
B5	X B5 W D3	0.495	9e-05	0.0135	2.7	54
C5	X B2 W D3	0.459	8.34545e-05	0.0125182	2.50364	50.0727
D5	X B4 W D3	0.383	6.96364e-05	0.0104455	2.08909	41.7818
E5	X B1 W D7	0.325	5.90909e-05	0.00886364	1.77273	35.4545
F5	X B5 W D7	0.579	0.000105273	0.0157909	3.15818	63.1636
G5	X B2 W D7	0.395	7.18182e-05	0.0107727	2.15455	43.0909
H5	X B4 W D7	0.412	7.49091e-05	0.0112364	2.24727	44.9455
A6	X B1 W D5	0.438	7.96364e-05	0.0119455	2.38909	47.7818
B6	X B5 W D5	0.496	9.01818e-05	0.0135273	2.70545	54.1091
C6	X B2 W D5	0.533	9.69091e-05	0.0145364	2.90727	58.1455
D6	X B4 W D5	0.545	9.90909e-05	0.0148636	2.97273	59.4545
E6	X B1 W D6	0.404	7.34545e-05	0.0110182	2.20364	44.0727
F6	X B5 W D6	0.56	0.000101818	0.0152727	3.05455	61.0909
G6	X B2 W D6	0.636	0.000115636	0.0173455	3.46909	69.3818
H6	X B4 W D6	0.56	0.000101818	0.0152727	3.05455	61.0909
A7	X D3 W B1	0.466	8.47273e-05	0.0127091	2.54182	50.8364
B7	X D3 W B5	0.316	5.74545e-05	0.00861818	1.72364	34.4727
C7	X D3 W B2	0.352	6.4e-05	0.0096	1.92	38.4
D7	X D3 W B4	0.366	6.65455e-05	0.00998182	1.99636	39.9273
E7	X D7 W B1	0.356	6.47273e-05	0.00970909	1.94182	38.8364
F7	X D7 W B5	0.316	5.74545e-05	0.00861818	1.72364	34.4727
G7	X D7 W B2	0.379	6.89091e-05	0.0103364	2.06727	41.3455
H7	X D7 W B4	0.404	7.34545e-05	0.0110182	2.20364	44.0727
A8	X D5 W B1	0.356	6.47273e-05	0.00970909	1.94182	38.8364
B8	X D5 W B5	0.314	5.70909e-05	0.00856364	1.71273	34.2545
C8	X D5 W B2	0.476	8.65455e-05	0.0129818	2.59636	51.9273
D8	X D5 W B4	0.468	8.50909e-05	0.0127636	2.55273	51.0545
E8	X D6 W B1	0.512	9.30909e-05	0.0139636	2.79273	55.8545
F8	X D6 W B5	0.705	0.000128182	0.0192273	3.84545	76.9091
G8	X D6 W B2	0.463	8.41818e-05	0.0126273	2.52545	50.5091
H8	X D6 W B4	0.293	5.32727e-05	0.00799091	1.59818	31.9636
A9	X D3 B1 W	0.362	6.58182e-05	0.00987	1.97455	39.4909
B9	X D3 B5 W	0.586	0.000106545	0.0159818	3.19636	63.9273
C9	X D3 B2 W	0.6	0.000109091	0.0163636	3.27273	65.4545
D9	X D3 B4 W	0.525	9.54545e-05	0.0143182	2.86364	57.2727
E9	X D7 B1 W	0.483	8.78182e-05	0.0131727	2.63455	52.6909
F9	X D7 B5 W	0.525	9.54545e-05	0.0143182	2.86364	57.2727
G9	X D7 B2 W	0.53	9.63636e-05	0.0144545	2.89091	57.8182
H9	X D7 B4 W	0.43	7.81818e-05	0.0117273	2.34545	46.9091
A10	X D5 B1 W	0.647	0.000117636	0.0176455	3.52909	70.5818
B10	X D5 B5 W	0.508	9.23636e-05	0.0138545	2.77091	55.4182
C10	X D5 B2 W	0.606	0.000110182	0.0165273	3.30545	66.1091
D10	X D5 B4 W	0.45	8.18182e-05	0.0122727	2.45455	49.0909
E10	X D6 B1 W	0.35	6.36364e-05	0.00954545	1.90909	38.1818
F10	X D6 B5 W	0.692	0.000125818	0.0188727	3.77455	75.4909
G10	X D6 B2 W	0.656	0.000119273	0.0178909	3.57818	71.5636
H10	X D6 B4 W	0.551	0.000100182	0.0150273	3.00545	60.1091
A11	X B1 D3 W	0.335	6.09091e-05	0.00913636	1.82727	36.5455
B11	X B5 D3 W	0.762	0.000138545	0.0207818	4.15636	83.1273
C11	X B2 D3 W	0.87	0.000158182	0.0237273	4.74545	94.9091
D11	X B4 D3 W	0.602	0.000109455	0.0164182	3.28364	65.6727
E11	X B1 D7 W	0.545	9.90909e-05	0.0148636	2.97273	59.4545
F11	X B5 D7 W	0.601	0.000109273	0.0163909	3.27818	65.5636
G11	X B2 D7 W	0.529	9.61818e-05	0.0144273	2.88545	57.7091
H11	X B4 D7 W	1.809	0.000328909	0.0493364	9.86727	197.345
A12	X B1 D5 W	0.393	7.14545e-05	0.0107182	2.14364	42.8727
B12	X B5 D5 W	0.657	0.000119455	0.0179182	3.58364	71.6727
C12	X B2 D5 W	0.647	0.000117636	0.0176455	3.52909	70.5818
D12	X B4 D5 W	0.426	7.74545e-05	0.0116182	2.32364	46.4727
E12	X B1 D6 W	0.626	0.000113818	0.0170727	3.41455	68.2909
F12	X B5 D6 W	0.655	0.000119091	0.0178636	3.57273	71.4545
G12	X B2 D6 W	0.761	0.000138364	0.0207545	4.15091	83.0182
H12	X B4 D6 W	1.39	0.000252727	0.0379091	7.58182	151.636

## Sheet: SI Figure 11a
Supplementary Figure 11 Identification of active species in reactions of M6 to M8
Panel a) Data of initial screen is shown in green and data of replicate is shown in black. Macrocycles are ordered according to their activity measured in the initial screen.
Values are fraction fluorescent probe displaced
	Acid 14				Acid 25				Acid 91
Sequence	Screen	Replicate		Sequence	Screen	Replicate		Sequence	Screen	Replicate
X W B1 D3	0.139751	0.224511		X W B1 D3	0.284553	0.173659		X W B1 D3	0.190349	0.116984
X W B1 D5	0.024087	0.173659		X W B1 D5	0.154472	0.173659		X W B1 D5	0.0294906	-0.00826653
X W D3 B1	0.28433	0.275362		X W D3 B1	0.317073	0.300788		X W D3 B1	0.10992	-0.00826653
X W D5 B1	0.28433	0.224511		X W D5 B1	0.219512	0.275362		X W D5 B1	0.0831099	0.0668838
X B1 W D3	0.226499	0.148233		X B1 W D3	0.252033	0.249936		X B1 W D3	0.0831099	0.0418337
X B1 W D5	0.110835	0.122807		X B1 W D5	0.154472	0.199085		X B1 W D5	0.0563003	0.0668838
X D3 W B1	0.139751	0.173659		X D3 W B1	0.121951	0.224511		X D3 W B1	-0.0241287	0.0418337
X D5 W B1	0.226499	0.0973811		X D5 W B1	0.219512	0.0973811		X D5 W B1	0.0563003	0.0167836
X D3 B1 W	0.168667	0.0973811		X D3 B1 W	0.284553	0.148233		X D3 B1 W	-0.0241287	0.0418337
X D5 B1 W	0.168667	0.0465294		X D5 B1 W	0.252033	0.148233		X D5 B1 W	0.0294906	0.0668838
X B1 D3 W	0.168667	0.0973811		X B1 D3 W	0.219512	0.199085		X B1 D3 W	0.10992	0.0668838
X B1 D5 W	0.28433	0.0465294		X B1 D5 W	0.219512	0.173659		X B1 D5 W	0.0294906	0.0418337
X F B1 D3	0.168667	0.0719553		X F B1 D3	0.121951	0.224511		X F B1 D3	0.0831099	0.0418337
X F B1 D5	0.168667	0.122807		X F B1 D5	0.284553	0.0719553		X F B1 D5	0.00268097	-0.0583667
X F D3 B1	0.0819189	0.0973811		X F D3 B1	0.0569106	0.148233		X F D3 B1	-0.0241287	-0.00826653
X F D5 B1	0.139751	0.0465294		X F D5 B1	0.154472	0.275362		X F D5 B1	-0.0509383	-0.108467
X B1 F D3	0.0819189	0.0973811		X B1 F D3	0.0894309	0.199085		X B1 F D3	0.00268097	-0.00826653
X B1 F D5	0.110835	0.0719553		X B1 F D5	0.121951	0.0973811		X B1 F D5	-0.0509383	-0.0834168
X D3 F B1	0.0530029	0.0211035		X D3 F B1	0.0243902	0.224511		X D3 F B1	-0.0509383	-0.0583667
X D5 F B1	0.28433	0.0465294		X D5 F B1	-0.00813008	0.0719553		X D5 F B1	-0.0241287	-0.0583667
X D3 B1 F	0.110835	0.0719553		X D3 B1 F	0.154472	0.122807		X D3 B1 F	0.00268097	-0.00826653
X D5 B1 F	0.110835	0.0719553		X D5 B1 F	-0.0731707	0.122807		X D5 B1 F	-0.077748	-0.0583667
X B1 D3 F	0.0819189	0.0465294		X B1 D3 F	0.219512	0.224511		X B1 D3 F	0.0831099	0.0167836
X B1 D5 F	0.190751	0.197162		X B1 D5 F	0.16185	0.147374		X B1 D5 F	-0.0774818	0.0975853
X W B1 D7	0.0530029	0.0465294		X W B1 D7	0.186992	0.173659		X W B1 D7	0.217158	0.0668838
X W B1 D6	0.0819189	-0.0043224		X W B1 D6	0.186992	0.0719553		X W B1 D6	0.0294906	0.0167836
X W D7 B1	0.313246	0.0973811		X W D7 B1	0.121951	0.0719553		X W D7 B1	-0.077748	0.0167836
X W D6 B1	0.139751	0.173659		X W D6 B1	0.284553	0.249936		X W D6 B1	0.136729	0.0167836
X B1 W D7	0.0819189	0.148233		X B1 W D7	0.154472	0.199085		X B1 W D7	0.00268097	0.0668838
X B1 W D6	0.197583	0.122807		X B1 W D6	0.252033	0.224511		X B1 W D6	0.136729	0.0668838
X D7 W B1	0.110835	0.173659		X D7 W B1	0.0569106	0.173659		X D7 W B1	-0.0241287	-0.00826653
X D6 W B1	0.110835	0.0719553		X D6 W B1	0.252033	0.199085		X D6 W B1	0.0831099	0.0418337
X D7 B1 W	-0.00482896	0.0719553		X D7 B1 W	0.0894309	0.0973811		X D7 B1 W	-0.0509383	-0.0583667
X D6 B1 W	0.0819189	0.0719553		X D6 B1 W	0.219512	0.0719553		X D6 B1 W	-0.0509383	0.0418337
X B1 D7 W	0.110835	0.0719553		X B1 D7 W	0.0894309	0.0973811		X B1 D7 W	-0.0241287	-0.00826653
X B1 D6 W	0.0819189	0.0719553		X B1 D6 W	0.252033	0.122807		X B1 D6 W	-0.077748	-0.0834168
X F B1 D7	0.0819189	-0.0043224		X F B1 D7	0.154472	0.0973811		X F B1 D7	0.0294906	-0.0583667
X F B1 D6	0.0819189	0.0211035		X F B1 D6	0.219512	0.0973811		X F B1 D6	-0.0509383	0.0167836
X F D7 B1	0.0819189	0.148233		X F D7 B1	0.0569106	0.0465294		X F D7 B1	-0.0241287	-0.0583667
X F D6 B1	0.0530029	0.0211035		X F D6 B1	0.0243902	0.173659		X F D6 B1	-0.077748	0.0418337
X B1 F D7	0.0530029	0.122807		X B1 F D7	0.0243902	0.122807		X B1 F D7	0.0294906	0.0167836
X B1 F D6	0.0819189	0.0719553		X B1 F D6	0.0894309	0.148233		X B1 F D6	0.00268097	0.0418337
X D7 F B1	0.024087	0.0719553		X D7 F B1	0.0894309	0.0719553		X D7 F B1	0.00268097	-0.0583667
X D6 F B1	0.0530029	0.0719553		X D6 F B1	0.154472	0.224511		X D6 F B1	-0.0509383	-0.0834168
X D7 B1 F	0.0819189	0.0719553		X D7 B1 F	0.0569106	0.122807		X D7 B1 F	0.00268097	-0.0583667
X D6 B1 F	-0.00482896	0.0465294		X D6 B1 F	0.0569106	0.0719553		X D6 B1 F	-0.077748	-0.108467
X B1 D7 F	0.110835	0.0211035		X B1 D7 F	0.121951	0.148233		X B1 D7 F	-0.0509383	0.0167836
X B1 D6 F	-0.0115607	0.0726911		X B1 D6 F	0.017341	0.222056		X B1 D6 F	-0.101695	0.0477969
X W B5 D3	0.197583	0.300788		X W B5 D3	0.414634	0.224511		X W B5 D3	0.0294906	0.0668838
X W B5 D5	0.139751	0.0973811		X W B5 D5	0.154472	0.173659		X W B5 D5	0.0831099	0.167084
X W D3 B5	0.313246	0.0719553		X W D3 B5	0.121951	0.173659		X W D3 B5	0.0563003	0.167084
X W D5 B5	0.0530029	0.0465294		X W D5 B5	0.154472	0.173659		X W D5 B5	0.00268097	0.0668838
X B5 W D3	0.139751	0.0211035		X B5 W D3	0.154472	0.122807		X B5 W D3	0.163539	0.116984
X B5 W D5	0.024087	0.0211035		X B5 W D5	0.186992	0.199085		X B5 W D5	0.00268097	0.116984
X D3 W B5	0.255415	0.224511		X D3 W B5	0.349593	0.275362		X D3 W B5	0.243968	0.317385
X D5 W B5	0.0819189	0.0211035		X D5 W B5	0.0569106	0.0465294		X D5 W B5	-0.0509383	0.0167836
X D3 B5 W	0.139751	0.199085		X D3 B5 W	0.252033	0.0973811		X D3 B5 W	0.0831099	0.142034
X D5 B5 W	0.0819189	0.0973811		X D5 B5 W	0.154472	0.199085		X D5 B5 W	0.00268097	0.0919339
X B5 D3 W	0.28433	0.300788		X B5 D3 W	0.252033	0.300788		X B5 D3 W	0.163539	0.292335
X B5 D5 W	0.0530029	0.0719553		X B5 D5 W	0.154472	0.0719553		X B5 D5 W	-0.131367	0.0167836
X F B5 D3	0.0819189	-0.0043224		X F B5 D3	0.154472	0.122807		X F B5 D3	-0.0509383	0.0418337
X F B5 D5	0.0819189	0.0211035		X F B5 D5	0.0243902	-0.0043224		X F B5 D5	-0.077748	-0.00826653
X F D3 B5	0.024087	-0.0297483		X F D3 B5	0.0569106	0.0719553		X F D3 B5	-0.077748	0.0418337
X F D5 B5	-0.00482896	-0.0043224		X F D5 B5	0.186992	0.0973811		X F D5 B5	-0.0509383	-0.0333166
X B5 F D3	0.0530029	0.0211035		X B5 F D3	0.0894309	0.0465294		X B5 F D3	-0.0509383	-0.00826653
X B5 F D5	0.024087	-0.0043224		X B5 F D5	0.0243902	0.0973811		X B5 F D5	-0.104558	0.0167836
X D3 F B5	0.024087	0.122807		X D3 F B5	0.0569106	0.0973811		X D3 F B5	-0.0241287	0.0418337
X D5 F B5	0.110835	-0.0297483		X D5 F B5	0.0569106	0.0465294		X D5 F B5	-0.0509383	-0.00826653
X D3 B5 F	0.110835	0.0719553		X D3 B5 F	0.0894309	-0.0043224		X D3 B5 F	-0.184987	-0.0333166
X D5 B5 F	-0.0337449	0.0465294		X D5 B5 F	-0.00813008	0.148233		X D5 B5 F	-0.0509383	0.0668838
X B5 D3 F	-0.00482896	0.122807		X B5 D3 F	0.0243902	0.0973811		X B5 D3 F	-0.0509383	0.0167836
X B5 D5 F	0.017341	0.0726911		X B5 D5 F	0.132948	0.0477969		X B5 D5 F	-0.150121	0.0229027
X W B5 D7	0.197583	0.173659		X W B5 D7	0.0243902	0.122807		X W B5 D7	0.163539	0.0167836
X W B5 D6	0.139751	0.173659		X W B5 D6	0.0894309	0.122807		X W B5 D6	-0.0241287	0.0167836
X W D7 B5	0.110835	0.199085		X W D7 B5	0.121951	0.0973811		X W D7 B5	-0.0509383	-0.0583667
X W D6 B5	0.139751	0.224511		X W D6 B5	0.154472	0.122807		X W D6 B5	0.404826	0.342435
X B5 W D7	0.168667	0.122807		X B5 W D7	0.121951	0.0719553		X B5 W D7	0.0294906	-0.00826653
X B5 W D6	0.197583	0.326214		X B5 W D6	0.0894309	0.275362		X B5 W D6	0.163539	0.167084
X D7 W B5	0.226499	0.249936		X D7 W B5	0.609756	0.580473		X D7 W B5	0.136729	-0.00826653
X D6 W B5	0.110835	0.249936		X D6 W B5	0.121951	0.122807		X D6 W B5	-0.0509383	0.0668838
X D7 B5 W	0.139751	0.249936		X D7 B5 W	0.219512	0.199085		X D7 B5 W	-0.0509383	0.0418337
X D6 B5 W	0.226499	0.249936		X D6 B5 W	0.252033	0.224511		X D6 B5 W	0.00268097	0.0668838
X B5 D7 W	0.197583	0.173659		X B5 D7 W	0.0894309	0.148233		X B5 D7 W	-0.104558	-0.0583667
X B5 D6 W	0.110835	0.173659		X B5 D6 W	0.121951	0.148233		X B5 D6 W	0.0831099	0.0167836
X F B5 D7	0.024087	0.0973811		X F B5 D7	0.121951	0.0719553		X F B5 D7	-0.104558	-0.0333166
X F B5 D6	0.110835	0.0973811		X F B5 D6	0.0569106	0.0465294		X F B5 D6	-0.077748	-0.00826653
X F D7 B5	0.0530029	0.0211035		X F D7 B5	0.0894309	0.0719553		X F D7 B5	-0.104558	-0.00826653
X F D6 B5	0.0530029	0.0211035		X F D6 B5	-0.00813008	0.122807		X F D6 B5	-0.0241287	-0.0333166
X B5 F D7	0.139751	0.0973811		X B5 F D7	-0.00813008	0.173659		X B5 F D7	-0.0509383	-0.0583667
X B5 F D6	0.110835	0.148233		X B5 F D6	0.0243902	0.0465294		X B5 F D6	-0.0241287	0.0418337
X D7 F B5	0.110835	0.173659		X D7 F B5	0.121951	0.427918		X D7 F B5	0.0563003	0.0418337
X D6 F B5	-0.0337449	0.122807		X D6 F B5	-0.0731707	0.0465294		X D6 F B5	-0.0509383	-0.00826653
X D7 B5 F	0.110835	0.0973811		X D7 B5 F	-0.0406504	0.122807		X D7 B5 F	-0.0509383	-0.0333166
X D6 B5 F	0.0530029	0.0719553		X D6 B5 F	0.0894309	0.0973811		X D6 B5 F	-0.0509383	-0.0333166
X B5 D7 F	-0.00482896	0.0465294		X B5 D7 F	0.0894309	0.0211035		X B5 D7 F	-0.104558	-0.00826653
X B5 D6 F	-0.0115607	0.0477969		X B5 D6 F	0.0462428	0.0726911		X B5 D6 F	-0.101695	-0.0766741
X W B2 D3	0.226499	0.35164		X W B2 D3	0.284553	0.224511		X W B2 D3	0.0831099	0.0919339
X W B2 D5	0.226499	0.122807		X W B2 D5	0.154472	0.0973811		X W B2 D5	0.0294906	0.0167836
X W D3 B2	0.342162	0.249936		X W D3 B2	0.0894309	0.199085		X W D3 B2	0.0831099	0.0418337
X W D5 B2	0.168667	0.249936		X W D5 B2	0.186992	0.224511		X W D5 B2	0.243968	0.0919339
X B2 W D3	0.255415	0.148233		X B2 W D3	0.186992	0.224511		X B2 W D3	0.136729	0.0668838
X B2 W D5	0.110835	0.148233		X B2 W D5	0.186992	0.224511		X B2 W D5	0.0563003	0.0418337
X D3 W B2	0.226499	0.199085		X D3 W B2	0.154472	0.199085		X D3 W B2	0.190349	0.0167836
X D5 W B2	0.168667	0.173659		X D5 W B2	0.186992	0.0465294		X D5 W B2	0.00268097	-0.0333166
X D3 B2 W	0.168667	0.249936		X D3 B2 W	0.121951	0.0465294		X D3 B2 W	0.10992	-0.0333166
X D5 B2 W	0.0819189	0.249936		X D5 B2 W	0.154472	0.0719553		X D5 B2 W	0.10992	0.0167836
X B2 D3 W	0.226499	0.377066		X B2 D3 W	0.186992	0.224511		X B2 D3 W	0.270777	0.142034
X B2 D5 W	0.110835	0.173659		X B2 D5 W	0.0894309	0.0211035		X B2 D5 W	0.0294906	0.0167836
X F B2 D3	0.139751	0.122807		X F B2 D3	0.219512	0.173659		X F B2 D3	0.0294906	0.0418337
X F B2 D5	0.0819189	0.0719553		X F B2 D5	0.121951	0.0719553		X F B2 D5	0.0831099	-0.00826653
X F D3 B2	0.0530029	0.0465294		X F D3 B2	0.186992	0.0211035		X F D3 B2	0.136729	-0.0333166
X F D5 B2	-0.00482896	0.148233		X F D5 B2	0.0894309	0.0719553		X F D5 B2	0.0831099	0.0167836
X B2 F D3	0.024087	0.122807		X B2 F D3	0.0569106	-0.0297483		X B2 F D3	0.0294906	-0.108467
X B2 F D5	0.139751	0.0719553		X B2 F D5	0.0894309	0.122807		X B2 F D5	0.00268097	-0.0834168
X D3 F B2	0.0530029	0.0973811		X D3 F B2	-0.00813008	0.0211035		X D3 F B2	0.0563003	-0.0333166
X D5 F B2	0.0819189	0.0465294		X D5 F B2	0.0894309	0.0719553		X D5 F B2	0.0563003	-0.0333166
X D3 B2 F	0.168667	0.0973811		X D3 B2 F	-0.00813008	-0.0043224		X D3 B2 F	0.0831099	0.0418337
X D5 B2 F	-0.0337449	0.0719553		X D5 B2 F	-0.0406504	0.122807		X D5 B2 F	0.00268097	0.0418337
X B2 D3 F	-0.00482896	0.0465294		X B2 D3 F	0.0243902	-0.0551742		X B2 D3 F	0.0563003	-0.00826653
X B2 D5 F	0.16185	0.0477969		X B2 D5 F	0.16185	0.0477969		X B2 D5 F	-0.174334	-0.0766741
X W B2 D7	0.0819189	0.173659		X W B2 D7	0.284553	0.148233		X W B2 D7	0.270777	0.0668838
X W B2 D6	0.197583	-0.0043224		X W B2 D6	0.0894309	0.0465294		X W B2 D6	0.217158	0.0919339
X W D7 B2	0.255415	0.0973811		X W D7 B2	0.186992	0.0719553		X W D7 B2	0.297587	0.116984
X W D6 B2	0.0819189	-0.0043224		X W D6 B2	0.0243902	0.0465294		X W D6 B2	0.324397	0.0167836
X B2 W D7	0.226499	0.0973811		X B2 W D7	0.0569106	0.0973811		X B2 W D7	0.163539	0.116984
X B2 W D6	0.139751	0.0465294		X B2 W D6	0.0243902	0.0211035		X B2 W D6	0.0563003	0.0668838
X D7 W B2	0.110835	0.0973811		X D7 W B2	0.219512	0.173659		X D7 W B2	0.00268097	0.142034
X D6 W B2	0.110835	0.0973811		X D6 W B2	0.0894309	0.0973811		X D6 W B2	0.136729	0.0668838
X D7 B2 W	0.110835	0.122807		X D7 B2 W	0.186992	0.173659		X D7 B2 W	0.10992	0.0668838
X D6 B2 W	0.168667	0.199085		X D6 B2 W	0.154472	0.122807		X D6 B2 W	0.190349	0.0919339
X B2 D7 W	0.168667	0.0719553		X B2 D7 W	0.154472	0.0719553		X B2 D7 W	0.136729	0.0668838
X B2 D6 W	0.168667	0.199085		X B2 D6 W	0.219512	0.0973811		X B2 D6 W	0.163539	0.0668838
X F B2 D7	0.168667	0.0973811		X F B2 D7	0.121951	0.0973811		X F B2 D7	0.0294906	0.0418337
X F B2 D6	0.197583	0.0465294		X F B2 D6	-0.00813008	-0.0297483		X F B2 D6	0.0563003	-0.00826653
X F D7 B2	0.139751	0.0719553		X F D7 B2	-0.0731707	0.0973811		X F D7 B2	0.0831099	0.0167836
X F D6 B2	-0.00482896	0.0465294		X F D6 B2	-0.0731707	0.0211035		X F D6 B2	0.0294906	-0.00826653
X B2 F D7	0.0819189	0.0465294		X B2 F D7	-0.0731707	0.0465294		X B2 F D7	0.0294906	-0.00826653
X B2 F D6	0.0819189	0.122807		X B2 F D6	-0.170732	0.0465294		X B2 F D6	0.0563003	0.116984
X D7 F B2	0.024087	0.122807		X D7 F B2	-0.00813008	0.0719553		X D7 F B2	0.270777	-0.0333166
X D6 F B2	0.024087	0.0719553		X D6 F B2	0.0243902	-0.0043224		X D6 F B2	0.136729	0.0418337
X D7 B2 F	0.0819189	-0.0043224		X D7 B2 F	-0.0406504	0.0719553		X D7 B2 F	0.0831099	0.0167836
X D6 B2 F	0.0819189	0.0465294		X D6 B2 F	0.0243902	0.0211035		X D6 B2 F	-0.0241287	-0.00826653
X B2 D7 F	-0.00482896	0.0973811		X B2 D7 F	0.0243902	0.0211035		X B2 D7 F	0.0563003	-0.0333166
X B2 D6 F	0.132948	0.0229027		X B2 D6 F	0.017341	-0.00199154		X B2 D6 F	-0.101695	-0.00199154
X W B4 D3	0.371078	0.35164		X W B4 D3	0.252033	0.300788		X W B4 D3	0.163539	0.142034
X W B4 D5	0.226499	0.35164		X W B4 D5	0.186992	0.0719553		X W B4 D5	0.297587	0.217184
X W D3 B4	0.371078	0.0719553		X W D3 B4	0.284553	0.122807		X W D3 B4	0.351206	0.0668838
X W D5 B4	0.255415	0.173659		X W D5 B4	0.219512	0.148233		X W D5 B4	0.163539	0.0919339
X B4 W D3	0.110835	0.0973811		X B4 W D3	0.0894309	0.224511		X B4 W D3	0.163539	0.0919339
X B4 W D5	0.0819189	-0.0297483		X B4 W D5	0.154472	0.199085		X B4 W D5	0.0563003	0.116984
X D3 W B4	0.197583	0.0465294		X D3 W B4	0.121951	0.148233		X D3 W B4	0.136729	0.0418337
X D5 W B4	0.110835	0.0465294		X D5 W B4	0.0894309	0.148233		X D5 W B4	0.0563003	0.0668838
X D3 B4 W	0.0819189	0.122807		X D3 B4 W	0.252033	0.199085		X D3 B4 W	0.10992	0.0919339
X D5 B4 W	0.110835	0.122807		X D5 B4 W	0.121951	0.122807		X D5 B4 W	0.0831099	0.0167836
X B4 D3 W	0.631322	0.580473		X B4 D3 W	0.609756	0.605899		X B4 D3 W	0.806971	0.492735
X B4 D5 W	0.110835	0.0211035		X B4 D5 W	0.0243902	0.0465294		X B4 D5 W	0.163539	-0.00826653
X F B4 D3	0.226499	0.173659		X F B4 D3	0.121951	0.224511		X F B4 D3	0.190349	0.167084
X F B4 D5	0.0819189	0.0465294		X F B4 D5	0.154472	0.0973811		X F B4 D5	0.00268097	0.0167836
X F D3 B4	0.0530029	0.0973811		X F D3 B4	0.121951	0.0973811		X F D3 B4	0.10992	-0.0333166
X F D5 B4	-0.00482896	0.0211035		X F D5 B4	-0.00813008	0.0973811		X F D5 B4	0.00268097	-0.0333166
X B4 F D3	0.0819189	0.0973811		X B4 F D3	0.0894309	0.122807		X B4 F D3	0.0294906	-0.00826653
X B4 F D5	-0.0915768	-0.0297483		X B4 F D5	0.0569106	0.122807		X B4 F D5	-0.0509383	-0.0333166
X D3 F B4	0.0530029	-0.0297483		X D3 F B4	0.0243902	0.0465294		X D3 F B4	0.10992	-0.0333166
X D5 F B4	0.024087	0.0973811		X D5 F B4	0.0243902	0.0211035		X D5 F B4	0.163539	-0.0333166
X D3 B4 F	0.024087	0.0973811		X D3 B4 F	0.121951	0.148233		X D3 B4 F	0.10992	-0.0583667
X D5 B4 F	-0.0626608	0.0211035		X D5 B4 F	0.0569106	0.0719553		X D5 B4 F	-0.0509383	0.0668838
X B4 D3 F	0.139751	0.148233		X B4 D3 F	0.0894309	0.122807		X B4 D3 F	0.136729	0.142034
X B4 D5 F	-0.0115607	0.0477969		X B4 D5 F	0.017341	-0.00199154		X B4 D5 F	-0.125908	-0.0517799
X W B4 D7	0.342162	0.326214		X W B4 D7	0.349593	0.249936		X W B4 D7	0.00268097	0.0668838
X W B4 D6	0.168667	0.326214		X W B4 D6	0.252033	0.122807		X W B4 D6	0.136729	0.0919339
X W D7 B4	0.197583	0.173659		X W D7 B4	0.154472	0.0719553		X W D7 B4	0.243968	0.0418337
X W D6 B4	0.110835	0.377066		X W D6 B4	0.284553	0.199085		X W D6 B4	0.10992	0.0919339
X B4 W D7	0.139751	0.249936		X B4 W D7	0.252033	0.173659		X B4 W D7	0.163539	0.0919339
X B4 W D6	0.0819189	0.224511		X B4 W D6	0.219512	0.199085		X B4 W D6	0.136729	0.0919339
X D7 W B4	0.168667	0.148233		X D7 W B4	0.154472	0.199085		X D7 W B4	0.0294906	0.0418337
X D6 W B4	0.0819189	0.199085		X D6 W B4	0.284553	0.224511		X D6 W B4	0.136729	0.0668838
X D7 B4 W	0.255415	0.199085		X D7 B4 W	0.252033	0.249936		X D7 B4 W	0.0831099	0.0668838
X D6 B4 W	0.168667	0.249936		X D6 B4 W	0.284553	0.300788		X D6 B4 W	0.10992	0.0167836
X B4 D7 W	0.226499	0.173659		X B4 D7 W	0.317073	0.173659		X B4 D7 W	0.163539	0.116984
X B4 D6 W	0.226499	0.249936		X B4 D6 W	0.382114	0.249936		X B4 D6 W	0.163539	0.0919339
X F B4 D7	0.139751	0.0973811		X F B4 D7	0.186992	0.0973811		X F B4 D7	0.0563003	0.0167836
X F B4 D6	0.0819189	0.199085		X F B4 D6	0.154472	0.0719553		X F B4 D6	0.0563003	-0.00826653
X F D7 B4	-0.00482896	0.122807		X F D7 B4	0.186992	0.0973811		X F D7 B4	0.0294906	-0.0583667
X F D6 B4	0.0530029	0.0973811		X F D6 B4	-0.00813008	0.0719553		X F D6 B4	0.00268097	-0.0333166
X B4 F D7	0.024087	0.0719553		X B4 F D7	0.0894309	0.0973811		X B4 F D7	0.00268097	-0.00826653
X B4 F D6	0.024087	0.122807		X B4 F D6	0.0894309	0.173659		X B4 F D6	0.0831099	0.0167836
X D7 F B4	0.024087	-0.0043224		X D7 F B4	0.154472	0.0719553		X D7 F B4	0.0563003	0.0167836
X D6 F B4	0.0530029	0.0973811		X D6 F B4	0.0569106	0.0465294		X D6 F B4	0.0294906	-0.00826653
X D7 B4 F	-0.0337449	0.0719553		X D7 B4 F	0.154472	0.122807		X D7 B4 F	0.00268097	0.317385
X D6 B4 F	-0.00482896	0.0973811		X D6 B4 F	0.0894309	0.148233		X D6 B4 F	-0.0241287	0.0418337
X B4 D7 F	0.110835	0.0211035		X B4 D7 F	0.154472	0.0973811		X B4 D7 F	0.00268097	0.0167836
X B4 D6 F	0.248555	0.122479		X B4 D6 F	0.0462428	0.0975853		X B4 D6 F	0.116223	0.122479

[truncated: 2 more sheets: SI Figure 11b, SI Figure 12]
